# Supplementary material for: Reevaluation of the gastrointestinal methanogenic archaeome in multiple sclerosis and its association with treatment
Source: Microbiol Spectr. 2025 Feb 25;13(4):e02183-24. doi: 10.1128/spectrum.02183-24 (PMC11974365; doi:10.1128/spectrum.02183-24)
Supplement: Supplemental tables — Tables S1 to S6. [file spectrum.02183-24-s0001.xlsx]

## Sheet: Table S1
S1: Overview of the MS population
run_accession	household	disease	For_archaea_analysis?	Remarks	has_control_MS_pairs?	Household_has_duplicated_specimens?	Sampling_order	collection_timestamp	sample_id	iMSMS_ID	total_Archaea_percent	high-methane-emitter_total_Archaea	Methanobrevibacter_A_percent	high-methane-emitter_Methanobrevibacter_A	Methanobrevibacter_A smithii_percent	high-methane-emitter_Methanobrevibacter_A smithii	Methanobrevibacter_A sp900766745_percent	high-methane-emitter_Methanobrevibacter_A sp900766745	d_Archaea	d_Bacteria	CLR_d_Archaea	CLR_d_Bacteria	o_Methanobacteriales	o_Methanomassiliicoccales	o_Methanomicrobiales	CLR_o_Methanobacteriales	CLR_o_Methanomassiliicoccales	CLR_o_Methanomicrobiales	f_Methanobacteriaceae	f_Methanocorpusculaceae	f_Methanomassiliicoccaceae	f_Methanomethylophilaceae	CLR_f_Methanobacteriaceae	CLR_f_Methanocorpusculaceae	CLR_f_Methanomassiliicoccaceae	CLR_f_Methanomethylophilaceae	g_Methanobrevibacter_A	g_Methanocorpusculum	g_Methanomassiliicoccus	g_Methanomassiliicoccus_A	g_Methanomethylophilus	g_Methanosphaera	g_UBA71	CLR_g_Methanobrevibacter_A	CLR_g_Methanocorpusculum	CLR_g_Methanomassiliicoccus	CLR_g_Methanomassiliicoccus_A	CLR_g_Methanomethylophilus	CLR_g_Methanosphaera
ERR9814001	7140001	MS	Yes	Only sample	Yes	Yes	1st	2015-12-06	11326.S.71401.0001.12.6.15	71401-0001	0.00261	Yes	0.0025	Yes	0.00239	Yes	1e-05	No	0.00261	0.99739	1.67715	-0.000976393	0.0025	0.00011	0	1.7984	0.391366	0	0.0025	0	0.00011	0	1.79815	0	-0.0983313	0	0.0025	0	0	0.00011	0	0	0	1.84234	0	0	-0.0868496	0	0
ERR9814082	7140001	Control	Yes	Non-zero Archaea	Yes	Yes	2nd	2015-12-08	11326.S.71402.0001.12.8.15	71402-0001	2e-05	No	1e-05	No	0	No	1e-05	No	2e-05	0.99998	-3.19423	0.00161702	1e-05	1e-05	0	-3.72306	-2.00653	0	1e-05	0	1e-05	0	-3.72331	0	-2.49623	0	1e-05	0	0	1e-05	0	0	0	-3.67912	0	0	-2.48474	0	0
ERR9814005	7140003	MS	Yes	Only sample	Yes	No	1st	2016-01-03	11326.S.71401.0003.1.3.16	71401-0003	0.00447	Yes	0.00424	Yes	0.00394	Yes	0.00014	No	0.00447	0.99553	2.21519	-0.002843	0.00424	0.00023	0	2.32667	1.12897	0	0.00424	0	0	0.00023	2.32642	0	0	1.90706	0.00424	0	0	0	0	0	0.00023	2.37062	0	0	0	0	0
ERR9814085	7140003	Control	Yes	Only sample	Yes	No	1st	2016-01-03	11326.S.71402.0003.1.3.16	71402-0003	0.0012	Yes	0.0012	Yes	0.00106	Yes	7e-05	No	0.0012	0.9988	0.900119	0.000436299	0.0012	0	0	1.06443	0	0	0.0012	0	0	0	1.06418	0	0	0	0.0012	0	0	0	0	0	0	1.10837	0	0	0	0	0
ERR9814007	7140004	MS	Yes	Only sample	Yes	No	1st	2016-02-01	11326.S.71401.0004.2.1.16	71401-0004	3e-05	No	2e-05	No	0	No	1e-05	No	3e-05	0.99997	-2.78876	0.00160702	3e-05	0	0	-2.62445	0	0	3e-05	0	0	0	-2.6247	0	0	0	2e-05	0	0	0	0	0	0	-2.98597	0	0	0	0	0
ERR9814087	7140004	Control	Yes	Only sample	Yes	No	1st	2016-02-01	11326.S.71402.0004.2.1.16	71402-0004	0.00031	Yes	0.00031	Yes	0	No	0.00019	No	0.00031	0.99969	-0.453385	0.00132697	0.00031	0	0	-0.289077	0	0	0.00031	0	0	0	-0.289327	0	0	0	0.00031	0	0	0	0	0	0	-0.24513	0	0	0	0	0
ERR9814009	7140005	MS	Yes	Only sample	Yes	No	1st	2016-01-31	11326.S.71401.0005.1.31.16	71401-0005	3e-05	No	0	No	0	No	0	No	3e-05	0.99997	-2.78876	0.00160702	0	2e-05	0	0	-1.31338	0	0	0	2e-05	0	0	0	-1.80308	0	0	0	0	2e-05	0	0	0	0	0	0	-1.7916	0	0
ERR9814089	7140005	Control	Yes	Only sample	Yes	No	1st	2016-01-31	11326.S.71402.0005.1.31.16	71402-0005	0.00668	Yes	0.00666	Yes	0.00645	Yes	3e-05	No	0.00668	0.99332	2.61692	-0.00506539	0.00664	4e-05	0	2.77522	-0.620234	0	0.00664	0	4e-05	0	2.77497	0	-1.10993	0	0.00666	0	0	4e-05	0	0	0	2.82217	0	0	-1.09845	0	0
ERR9814011	7140008	MS	Yes	Only sample	Yes	No	1st	2016-02-14	11326.S.71401.0008.2.14.16	71401-0008	0.00076	Yes	0.00073	Yes	9e-05	No	0	No	0.00076	0.99924	0.443361	0.00087673	0.00074	1e-05	0	0.581001	-2.00653	0	0.00074	0	1e-05	0	0.58075	0	-2.49623	0	0.00073	0	0	1e-05	0	1e-05	0	0.611342	0	0	-2.48474	0	-1.65716
ERR9814091	7140008	Control	Yes	Only sample	Yes	No	1st	2016-02-15	11326.S.71402.0008.2.15.16	71402-0008	8e-05	No	3e-05	No	0	No	3e-05	No	8e-05	0.99991	-1.80793	0.00154702	8e-05	0	0	-1.64362	0	0	8e-05	0	0	0	-1.64387	0	0	0	3e-05	0	0	0	0	5e-05	0	-2.58051	0	0	0	0	-0.0477178
ERR9814013	7140009	MS	Yes	Only sample	Yes	No	1st	2016-03-14	11326.S.71401.0009.3.14.16	71401-0009	0.00044	Yes	0.00044	Yes	0	No	0.00039	Yes	0.00044	0.99956	-0.103183	0.00119692	0.00044	0	0	0.0611253	0	0	0.00044	0	0	0	0.0608749	0	0	0	0.00044	0	0	0	0	0	0	0.105072	0	0	0	0	0
ERR9814093	7140009	Control	Yes	Only sample	Yes	No	1st	2016-03-27	11326.S.71402.0009.3.27.16	71402-0009	8e-05	No	7e-05	No	0	No	7e-05	No	8e-05	0.99992	-1.80793	0.00155702	8e-05	0	0	-1.64362	0	0	8e-05	0	0	0	-1.64387	0	0	0	7e-05	0	0	0	0	0	0	-1.73321	0	0	0	0	0
ERR9814019	7140013	MS	Yes	Only sample	Yes	No	1st	2016-03-13	11326.S.71401.0013.3.13.16	71401-0013	0.00156	Yes	0.00155	Yes	0.00144	Yes	4e-05	No	0.00156	0.99844	1.16248	7.58012e-05	0.00155	0	0	1.32036	0	0	0.00155	0	0	0	1.32011	0	0	0	0.00155	0	0	0	0	0	0	1.36431	0	0	0	0	0
ERR9814099	7140013	Control	Yes	Only sample	Yes	No	1st	2016-03-13	11326.S.71402.0013.3.13.16	71402-0013	0.00078	Yes	0.00074	Yes	0.0007	Yes	0	No	0.00078	0.99922	0.469337	0.000856715	0.00074	4e-05	0	0.581001	-0.620234	0	0.00074	0	4e-05	0	0.58075	0	-1.10993	0	0.00074	0	0	4e-05	0	0	0	0.624948	0	0	-1.09845	0	0
ERR9814021	7140016	MS	Yes	Only sample	Yes	No	1st	2016-04-05	11326.S.71401.0016.4.5.16	71401-0016	0.00028	Yes	0.00015	No	0	No	0.00014	No	0.00028	0.99972	-0.555168	0.00135698	0.00021	7e-05	0	-0.678542	-0.0606186	0	0.00021	0	7e-05	0	-0.678792	0	-0.550316	0	0.00015	0	0	7e-05	0	6e-05	0	-0.971067	0	0	-0.538835	0	0.134604
ERR9814101	7140016	Control	Yes	Only sample	Yes	No	1st	2016-04-03	11326.S.71402.0016.4.3.16	71402-0016	0.00245	Yes	0.00243	Yes	0.00022	No	0	No	0.00245	0.99755	1.61389	-0.000815987	0.00244	0	0	1.7741	0	0	0.00244	0	0	0	1.77385	0	0	0	0.00243	0	0	0	0	0	0	1.81394	0	0	0	0	0
ERR9814023	7140017	MS	Yes	Only sample	Yes	No	1st	2016-04-25	11326.S.71401.0017.4.25.16	71401-0017	0.00029	Yes	0.00027	Yes	0	No	0.00026	Yes	0.00029	0.9997	-0.520076	0.00133697	0.00029	0	0	-0.355768	0	0	0.00029	0	0	0	-0.356019	0	0	0	0.00027	0	0	0	0	0	0	-0.38328	0	0	0	0	0
ERR9814103	7140017	Control	Yes	Only sample	Yes	No	1st	2016-04-25	11326.S.71402.0017.4.25.16	71402-0017	0.00024	No	0.00024	No	0	No	6e-05	No	0.00024	0.99976	-0.709318	0.00139699	0.00024	0	0	-0.54501	0	0	0.00024	0	0	0	-0.545261	0	0	0	0.00024	0	0	0	0	0	0	-0.501064	0	0	0	0	0
ERR9814025	7140019	MS	Yes	Only sample	Yes	No	1st	2016-04-11	11326.S.71401.0019.4.11.16	71401-0019	0.00019	No	0.00018	No	0	No	0.00018	No	0.00019	0.99981	-0.942933	0.001447	0.00019	0	0	-0.778625	0	0	0.00019	0	0	0	-0.778876	0	0	0	0.00018	0	0	0	0	0	0	-0.788746	0	0	0	0	0
ERR9814105	7140019	Control	Yes	Only sample	Yes	No	1st	2016-04-11	11326.S.71402.0019.4.11.16	71402-0019	0.00022	No	0.00022	No	0	No	0.00014	No	0.00022	0.99978	-0.79633	0.001417	0.00022	0	0	-0.632022	0	0	0.00022	0	0	0	-0.632272	0	0	0	0.00022	0	0	0	0	0	0	-0.588075	0	0	0	0	0
ERR9814029	7140022	MS	Yes	Only sample	Yes	No	1st	2016-05-17	11326.S.71401.0022.5.17.16	71401-0022	0.00016	No	0.00013	No	6e-05	No	0	No	0.00016	0.99984	-1.11478	0.00147701	0.00013	0	0	-1.15811	0	0	0.00013	0	0	0	-1.15837	0	0	0	0.00013	0	0	0	0	0	0	-1.11417	0	0	0	0	0
ERR9814109	7140022	Control	Yes	Only sample	Yes	No	1st	2016-05-17	11326.S.71402.0022.5.17.16	71402-0022	6e-05	No	2e-05	No	0	No	0	No	6e-05	0.99994	-2.09561	0.00157702	6e-05	0	0	-1.9313	0	0	6e-05	0	0	0	-1.93156	0	0	0	2e-05	0	0	0	0	4e-05	0	-2.98597	0	0	0	0	-0.270861
ERR9814031	7140024	MS	Yes	Only sample	Yes	No	1st	2016-12-19	11326.S.71401.0024.12.19.16	71401-0024	0.00011	No	4e-05	No	0	No	2e-05	No	0.00011	0.99988	-1.48948	0.00151701	9e-05	3e-05	0	-1.52584	-0.907917	0	9e-05	0	3e-05	0	-1.52609	0	-1.39761	0	4e-05	0	0	3e-05	0	4e-05	0	-2.29282	0	0	-1.38613	0	-0.270861
ERR9814111	7140024	Control	Yes	Only sample	Yes	No	1st	2016-12-19	11326.S.71402.0024.12.19.16	71402-0024	8e-05	No	4e-05	No	0	No	4e-05	No	8e-05	0.99992	-1.80793	0.00155702	6e-05	1e-05	0	-1.9313	-2.00653	0	6e-05	0	1e-05	0	-1.93156	0	-2.49623	0	4e-05	0	0	1e-05	0	2e-05	0	-2.29282	0	0	-2.48474	0	-0.964008
ERR9814033	7140026	MS	Yes	Only sample	Yes	No	1st	2016-07-18	11326.S.71401.0026.7.18.16.v1	71401-0026	5e-05	No	4e-05	No	0	No	0	No	5e-05	0.99995	-2.27793	0.00158702	4e-05	0	0	-2.33677	0	0	4e-05	0	0	0	-2.33702	0	0	0	4e-05	0	0	0	0	0	0	-2.29282	0	0	0	0	0
ERR9814113	7140026	Control	Yes	Only sample	Yes	No	1st	2016-07-04	11326.S.71402.0026.7.4.16.v1	71402-0026	0.0001	No	4e-05	No	0	No	4e-05	No	0.0001	0.9999	-1.58479	0.00153701	9e-05	0	0	-1.52584	0	0	9e-05	0	0	0	-1.52609	0	0	0	4e-05	0	0	0	0	5e-05	0	-2.29282	0	0	0	0	-0.0477178
ERR9814040	7140033	MS	Yes	Only sample	Yes	No	1st	2016-06-22	11326.S.71401.0033.6.22.16	71401-0033	0.00012	No	4e-05	No	0	No	3e-05	No	0.00012	0.99988	-1.40247	0.00151701	0.00011	0	0	-1.32517	0	0	0.00011	0	0	0	-1.32542	0	0	0	4e-05	0	0	0	0	7e-05	0	-2.29282	0	0	0	0	0.288754
ERR9814119	7140033	Control	Yes	Only sample	Yes	No	1st	2016-06-23	11326.S.71402.0033.6.23.16	71402-0033	0.00206	Yes	0.00205	Yes	0.00165	Yes	0.00019	No	0.00206	0.99794	1.4405	-0.000425105	0.00205	0	0	1.59995	0	0	0.00205	0	0	0	1.5997	0	0	0	0.00205	0	0	0	0	0	0	1.64389	0	0	0	0	0
ERR9814041	7140034	MS	Yes	Only sample	Yes	No	1st	2016-06-27	11326.S.71401.0034.6.27.16	71401-0034	0.00014	No	0.00011	No	0	No	7e-05	No	0.00014	0.99985	-1.24831	0.00148701	0.00013	2e-05	0	-1.15811	-1.31338	0	0.00013	0	2e-05	0	-1.15837	0	-1.80308	0	0.00011	0	0	2e-05	0	2e-05	0	-1.28122	0	0	-1.7916	0	-0.964008
ERR9814120	7140034	Control	Yes	Only sample	Yes	No	1st	2016-06-27	11326.S.71402.0034.6.27.16	71402-0034	0.00304	Yes	0.00304	Yes	0.00295	Yes	0	No	0.00304	0.99696	1.82966	-0.00140761	0.00304	0	0	1.99396	0	0	0.00304	0	0	0	1.99371	0	0	0	0.00304	0	0	0	0	0	0	2.03791	0	0	0	0	0
ERR9814043	7140036	MS	Yes	Only sample	Yes	No	1st	2016-07-26	11326.S.71401.0036.7.26.16	71401-0036	0.00013	No	0.00012	No	0	No	0.00012	No	0.00013	0.99987	-1.32242	0.00150701	0.00013	0	0	-1.15811	0	0	0.00013	0	0	0	-1.15837	0	0	0	0.00012	0	0	0	0	0	0	-1.19421	0	0	0	0	0
ERR9814124	7140036	Control	Yes	Only sample	Yes	No	1st	2016-08-10	11326.S.71402.0036.8.10.16	71402-0036	0.01932	Yes	0.01851	Yes	0.00127	Yes	4e-05	No	0.01932	0.98068	3.67894	-0.0178721	0.01931	0	0	3.84273	0	0	0.01932	0	0	0	3.843	0	0	0	0.01851	0	0	0	0	0.00083	0	3.84436	0	0	0	0	2.76168
ERR9814045	7140039	MS	Yes	Only sample	Yes	No	1st	2016-07-11	11326.S.71401.0039.7.11.16	71401-0039	0.00104	Yes	0.00088	Yes	8e-05	No	5e-05	No	0.00104	0.99896	0.757019	0.000596478	0.00087	0.00016	0	0.742844	0.76606	0	0.00087	0	0.00016	0	0.742593	0	0.276362	0	0.00088	0	0	0.00016	0	0	0	0.798219	0	0	0.287844	0	0
ERR9814126	7140039	Control	Yes	Only sample	Yes	No	1st	2016-07-12	11326.S.71402.0039.7.12.16.v1	71402-0039	7e-05	No	5e-05	No	0	No	4e-05	No	7e-05	0.99993	-1.94146	0.00156702	5e-05	2e-05	0	-2.11363	-1.31338	0	5e-05	0	2e-05	0	-2.11388	0	-1.80308	0	5e-05	0	0	2e-05	0	0	0	-2.06968	0	0	-1.7916	0	0
ERR9814047	7140040	MS	Yes	Only sample	Yes	No	1st	2016-09-25	11326.S.71401.0040.9.25.16	71401-0040	0.01013	Yes	0.01013	Yes	0.00949	Yes	9e-05	No	0.01013	0.98987	3.0333	-0.00854464	0.01012	0	0	3.19662	0	0	0.01013	0	0	0	3.19736	0	0	0	0.01013	0	0	0	0	0	0	3.24155	0	0	0	0	0
ERR9814128	7140040	Control	Yes	Only sample	Yes	No	1st	2016-09-26	11326.S.71402.0040.9.26.16	71402-0040	0.00036	Yes	0.00034	Yes	2e-05	No	0.00014	No	0.00036	0.99964	-0.303853	0.00127695	0.00034	2e-05	0	-0.196704	-1.31338	0	0.00034	0	2e-05	0	-0.196954	0	-1.80308	0	0.00034	0	0	2e-05	0	0	0	-0.152757	0	0	-1.7916	0	0
ERR9814048	7140041	MS	Yes	Only sample	Yes	No	1st	2016-07-11	11326.S.71401.0041.7.11.16	71401-0041	4e-05	No	2e-05	No	0	No	2e-05	No	4e-05	0.99996	-2.50108	0.00159702	4e-05	0	0	-2.33677	0	0	4e-05	0	0	0	-2.33702	0	0	0	2e-05	0	0	0	0	1e-05	0	-2.98597	0	0	0	0	-1.65716
ERR9814129	7140041	Control	Yes	Only sample	Yes	No	1st	2016-07-11	11326.S.71402.0041.7.11.16	71402-0041	7e-05	No	0	No	0	No	0	No	7e-05	0.99993	-1.94146	0.00156702	4e-05	4e-05	0	-2.33677	-0.620234	0	4e-05	0	3e-05	0	-2.33702	0	-1.39761	0	0	0	0	3e-05	0	3e-05	0	0	0	0	-1.38613	0	-0.558543
ERR9814050	7140047	MS	Yes	Only sample	Yes	No	1st	2016-09-06	11326.S.71401.0047.9.6.16	71401-0047	0.00145	Yes	0.00127	Yes	0.00114	Yes	8e-05	No	0.00145	0.99855	1.08936	0.000185967	0.00143	2e-05	0	1.23978	-1.31338	0	0.00143	0	2e-05	0	1.23953	0	-1.80308	0	0.00127	0	0	2e-05	0	0.00016	0	1.16507	0	0	-1.7916	0	1.11543
ERR9814131	7140047	Control	Yes	Only sample	Yes	No	1st	2016-09-13	11326.S.71402.0047.9.13.16	71402-0047	0.0078	Yes	0.0078	Yes	0.00716	Yes	0.00016	No	0.0078	0.9922	2.77192	-0.00619356	0.00779	0	0	2.93495	0	0	0.0078	0	0	0	2.93598	0	0	0	0.0078	0	0	0	0	0	0	2.98018	0	0	0	0	0
ERR9814052	7140050	MS	Yes	Only sample	Yes	No	1st	2016-10-11	11326.S.71401.0050.10.11.16	71401-0050	3e-05	No	0	No	0	No	0	No	3e-05	0.99996	-2.78876	0.00159702	0	3e-05	0	0	-0.907917	0	0	0	2e-05	0	0	0	-1.80308	0	0	0	0	2e-05	0	0	0	0	0	0	-1.7916	0	0
ERR9814135	7140050	Control	Yes	Only sample	Yes	No	1st	2016-10-24	11326.S.71402.0050.10.24.16	71402-0050	7e-05	No	6e-05	No	0	No	6e-05	No	7e-05	0.99993	-1.94146	0.00156702	6e-05	0	0	-1.9313	0	0	6e-05	0	0	0	-1.93156	0	0	0	6e-05	0	0	0	0	0	0	-1.88736	0	0	0	0	0
ERR9814054	7140051	MS	Yes	Only sample	Yes	No	1st	2016-10-05	11326.S.71401.0051.10.5.16	71401-0051	0.00276	Yes	0.00276	Yes	0.00266	Yes	0	No	0.00276	0.99724	1.73303	-0.0011268	0.00275	0	0	1.89371	0	0	0.00275	0	0	0	1.89346	0	0	0	0.00276	0	0	0	0	0	0	1.94128	0	0	0	0	0
ERR9814137	7140051	Control	Yes	Only sample	Yes	No	1st	2016-10-01	11326.S.71402.0051.10.1.16	71402-0051	0.00452	Yes	0.00415	Yes	0.00396	Yes	4e-05	No	0.00452	0.99548	2.22631	-0.00289323	0.00452	0	0	2.39062	0	0	0.00452	0	0	0	2.39037	0	0	0	0.00415	0	0	0	0	0.00037	0	2.34916	0	0	0	0	1.95376
ERR9814057	7140055	MS	Yes	Only sample	Yes	No	1st	2016-10-15	11326.S.71401.0055.10.15.16	71401-0055	0.00097	Yes	0.00097	Yes	0.00092	Yes	2e-05	No	0.00097	0.99903	0.687339	0.000666549	0.00097	0	0	0.851647	0	0	0.00097	0	0	0	0.851396	0	0	0	0.00097	0	0	0	0	0	0	0.895594	0	0	0	0	0
ERR9814138	7140055	Control	Yes	Only sample	Yes	No	1st	2016-10-15	11326.S.71402.0055.10.15.16	71402-0055	0.00124	Yes	0.00119	Yes	0.00101	Yes	0.00014	No	0.00124	0.99876	0.932909	0.00039625	0.00121	3e-05	0	1.07273	-0.907917	0	0.00121	0	3e-05	0	1.07248	0	-1.39761	0	0.00119	0	0	3e-05	0	3e-05	0	1.10001	0	0	-1.38613	0	-0.558543
ERR9814062	7140065	MS	Yes	Only sample	Yes	No	1st	2016-11-06	11326.S.71401.0065.11.6.16	71401-0065	0.00035	Yes	0.00035	Yes	5e-05	No	0.0003	Yes	0.00035	0.99964	-0.332024	0.00127695	0.00035	0	0	-0.167716	0	0	0.00035	0	0	0	-0.167967	0	0	0	0.00035	0	0	0	0	0	0	-0.123769	0	0	0	0	0
ERR9814142	7140065	Control	Yes	Only sample	Yes	No	1st	2016-11-06	11326.S.71402.0065.11.6.16	71402-0065	0.00136	Yes	0.00125	Yes	0	No	0.00125	Yes	0.00136	0.99864	1.02528	0.000276094	0.00135	0	0	1.18221	0	0	0.00135	0	0	0	1.18196	0	0	0	0.00125	0	0	0	0	0.0001	0	1.1492	0	0	0	0	0.645429
ERR9814063	7140066	MS	Yes	Only sample	Yes	No	1st	2016-11-15	11326.S.71401.0066.11.15.16	71401-0066	3e-05	No	2e-05	No	0	No	0	No	3e-05	0.99997	-2.78876	0.00160702	3e-05	0	0	-2.62445	0	0	3e-05	0	0	0	-2.6247	0	0	0	2e-05	0	0	0	0	0	0	-2.98597	0	0	0	0	0
ERR9814143	7140066	Control	Yes	Only sample	Yes	No	1st	2016-11-15	11326.S.71402.0066.11.15.16	71402-0066	5e-05	No	4e-05	No	0	No	3e-05	No	5e-05	0.99995	-2.27793	0.00158702	5e-05	0	0	-2.11363	0	0	5e-05	0	0	0	-2.11388	0	0	0	4e-05	0	0	0	0	0	0	-2.29282	0	0	0	0	0
ERR9814065	7140067	MS	Yes	Only sample	Yes	No	1st	2016-11-21	11326.S.71401.0067.11.21.16	71401-0067	5e-05	No	4e-05	No	0	No	3e-05	No	5e-05	0.99994	-2.27793	0.00157702	4e-05	1e-05	0	-2.33677	-2.00653	0	4e-05	0	1e-05	0	-2.33702	0	-2.49623	0	4e-05	0	0	1e-05	0	0	0	-2.29282	0	0	-2.48474	0	0
ERR9814145	7140067	Control	Yes	Only sample	Yes	No	1st	2016-11-21	11326.S.71402.0067.11.21.16	71402-0067	0.00012	No	0.00011	No	0	No	0.0001	No	0.00012	0.99988	-1.40247	0.00151701	0.00011	0	0	-1.32517	0	0	0.00011	0	0	0	-1.32542	0	0	0	0.00011	0	0	0	0	0	0	-1.28122	0	0	0	0	0
ERR9814067	7140069	MS	Yes	Only sample	Yes	No	1st	2016-11-19	11326.S.71401.0069.11.19.16	71401-0069	0.00034	Yes	0.0003	Yes	0	No	0.00025	Yes	0.00034	0.99966	-0.361012	0.00129696	0.00033	0	0	-0.226557	0	0	0.00033	0	0	0	-0.226807	0	0	0	0.0003	0	0	0	0	4e-05	0	-0.27792	0	0	0	0	-0.270861
ERR9814147	7140069	Control	Yes	Only sample	Yes	No	1st	2016-11-19	11326.S.71402.0069.11.19.16	71402-0069	0.00102	Yes	0.00098	Yes	0.00089	Yes	2e-05	No	0.00102	0.99898	0.737601	0.000616499	0.001	2e-05	0	0.882106	-1.31338	0	0.001	0	2e-05	0	0.881855	0	-1.80308	0	0.00098	0	0	2e-05	0	2e-05	0	0.90585	0	0	-1.7916	0	-0.964008
ERR9814069	7140070	MS	Yes	Only sample	Yes	No	1st	2016-11-23	11326.S.71401.0070.11.23.16.v1	71401-0070	0.00011	No	0.00011	No	0	No	0.00011	No	0.00011	0.99989	-1.48948	0.00152701	0.00011	0	0	-1.32517	0	0	0.00011	0	0	0	-1.32542	0	0	0	0.00011	0	0	0	0	0	0	-1.28122	0	0	0	0	0
ERR9814149	7140070	Control	Yes	Only sample	Yes	No	1st	2016-11-28	11326.S.71402.0070.11.28.16	71402-0070	5e-05	No	0	No	0	No	0	No	5e-05	0.99995	-2.27793	0.00158702	2e-05	3e-05	0	-3.02992	-0.907917	0	2e-05	0	3e-05	0	-3.03017	0	-1.39761	0	0	0	0	3e-05	0	0	0	0	0	0	-1.38613	0	0
ERR9814071	7140073	MS	Yes	Only sample	Yes	No	1st	2016-11-27	11326.S.71401.0073.11.27.16	71401-0073	0.00177	Yes	4e-05	No	0	No	4e-05	No	0.00177	0.99823	1.28878	-0.000134549	4e-05	0.00173	0	-2.33677	3.14676	0	4e-05	0	0.00173	0	-2.33702	0	2.65707	0	4e-05	0	0	0.00173	0	0	0	-2.29282	0	0	2.66855	0	0
ERR9814151	7140073	Control	Yes	Only sample	Yes	No	1st	2016-11-28	11326.S.71402.0073.11.28.16	71402-0073	4e-05	No	2e-05	No	0	No	2e-05	No	4e-05	0.99996	-2.50108	0.00159702	3e-05	1e-05	0	-2.62445	-2.00653	0	3e-05	0	1e-05	0	-2.6247	0	-2.49623	0	2e-05	0	0	1e-05	0	0	0	-2.98597	0	0	-2.48474	0	0
ERR9814075	7140077	MS	Yes	Only sample	Yes	No	1st	2016-12-12	11326.S.71401.0077.12.12.16	71401-0077	0.002	Yes	0.00179	Yes	0.00015	No	0.00029	Yes	0.002	0.99799	1.41095	-0.000375003	0.00178	0.00022	0	1.45872	1.08451	0	0.00178	0	0.00022	0	1.45847	0	0.594816	0	0.00179	0	0	0.00022	0	0	0	1.50827	0	0	0.606298	0	0
ERR9814155	7140077	Control	Yes	Only sample	Yes	No	1st	2016-12-11	11326.S.71402.0077.12.11.16	71402-0077	0.00207	Yes	0.00172	Yes	0.00016	No	4e-05	No	0.00207	0.99793	1.44535	-0.000435126	0.00172	0.00035	0	1.42443	1.54882	0	0.00172	0	0.00035	0	1.42418	0	1.05912	0	0.00172	0	0	0.00035	0	0	0	1.46838	0	0	1.0706	0	0
ERR9814077	7140078	MS	Yes	Only sample	Yes	No	1st	2016-12-13	11326.S.71401.0078.12.13.16	71401-0078	0.00022	No	0	No	0	No	0	No	0.00022	0.99977	-0.79633	0.00140699	0.00022	0	0	-0.632022	0	0	0.00022	0	0	0	-0.632272	0	0	0	0	0	0	0	0	0.0002	0	0	0	0	0	0	1.33858
ERR9814157	7140078	Control	Yes	Only sample	Yes	No	1st	2016-12-13	11326.S.71402.0078.12.13.16	71402-0078	9e-05	No	9e-05	No	0	No	9e-05	No	9e-05	0.99991	-1.69015	0.00154702	9e-05	0	0	-1.52584	0	0	9e-05	0	0	0	-1.52609	0	0	0	9e-05	0	0	0	0	0	0	-1.48189	0	0	0	0	0
ERR9814079	7140079	MS	Yes	Only sample	Yes	No	1st	2016-12-19	11326.S.71401.0079.12.19.16	71401-0079	6e-05	No	0	No	0	No	0	No	6e-05	0.99993	-2.09561	0.00156702	5e-05	0	0	-2.11363	0	0	5e-05	0	0	0	-2.11388	0	0	0	0	0	0	0	0	5e-05	0	0	0	0	0	0	-0.0477178
ERR9814159	7140079	Control	Yes	Only sample	Yes	No	1st	2016-12-18	11326.S.71402.0079.12.18.16	71402-0079	0.01039	Yes	0.0104	Yes	0.00977	Yes	6e-05	No	0.01039	0.98961	3.05864	-0.00880733	0.01038	0	0	3.22199	0	0	0.01039	0	0	0	3.2227	0	0	0	0.0104	0	0	0	0	0	0	3.26786	0	0	0	0	0
ERR3473455	7160001	MS	Yes	1st sampling	Yes	Yes	1st	2016-06-21	11326.S.71601.0001.6.21.16	71601-0001	0.00026	Yes	0.00011	No	0	No	0.0001	No	0.00026	0.99974	-0.629276	0.00137699	0.00025	0	0	-0.504189	0	0	0.00025	0	0	0	-0.504439	0	0	0	0.00011	0	0	0	0	0.00014	0	-1.28122	0	0	0	0	0.981902
ERR3473481	7160001	Control	Yes	1st sampling	Yes	Yes	1st	2016-07-12	11326.S.71602.0001.7.12.16	71602-0001	0.00015	No	0.00011	No	0	No	3e-05	No	0.00015	0.99985	-1.17932	0.00148701	0.00012	3e-05	0	-1.23816	-0.907917	0	0.00012	0	2e-05	0	-1.23841	0	-1.80308	0	0.00011	0	0	2e-05	0	0	0	-1.28122	0	0	-1.7916	0	0
ERR3473457	7160005	MS	Yes	1st sampling	Yes	Yes	1st	2016-07-11	11326.S.71601.0005.7.11.16	71601-0005	0.00036	Yes	0.00035	Yes	0	No	0.00033	Yes	0.00036	0.99964	-0.303853	0.00127695	0.00035	0	0	-0.167716	0	0	0.00035	0	0	0	-0.167967	0	0	0	0.00035	0	0	0	0	0	0	-0.123769	0	0	0	0	0
ERR3473484	7160005	Control	Yes	Only sample	Yes	Yes	1st	2016-07-12	11326.S.71602.0005.7.12.16	71602-0005	0.00024	No	0.0002	No	0	No	0.00018	No	0.00024	0.99976	-0.709318	0.00139699	0.00021	3e-05	0	-0.678542	-0.907917	0	0.00021	0	2e-05	0	-0.678792	0	-1.80308	0	0.0002	0	0	2e-05	0	0	0	-0.683385	0	0	-1.7916	0	0
ERR3473459	7160006	MS	Yes	1st sampling	Yes	Yes	1st	2016-07-25	11326.S.71601.0006.7.25.16	71601-0006	0.0003	Yes	0.0003	Yes	5e-05	No	0.00024	No	0.0003	0.9997	-0.486175	0.00133697	0.0003	0	0	-0.321867	0	0	0.0003	0	0	0	-0.322117	0	0	0	0.0003	0	0	0	0	0	0	-0.27792	0	0	0	0	0
ERR3473486	7160006	Control	Yes	1st sampling	Yes	Yes	1st	2016-08-25	11326.S.71602.0006.8.25.16	71602-0006	0.00012	No	0.0001	No	0	No	7e-05	No	0.00012	0.99988	-1.40247	0.00151701	0.0001	0	0	-1.42048	0	0	0.0001	0	0	0	-1.42073	0	0	0	0.0001	0	0	0	0	0	0	-1.37653	0	0	0	0	0
ERR3473461	7160008	MS	Yes	1st sampling	Yes	Yes	1st	2016-07-24	11326.S.71601.0008.7.24.16	71601-0008	0.00153	Yes	0.00152	Yes	0.0003	Yes	0.00122	Yes	0.00153	0.99847	1.14307	0.000105848	0.00153	0	0	1.30737	0	0	0.00153	0	0	0	1.30712	0	0	0	0.00152	0	0	0	0	0	0	1.34476	0	0	0	0	0
ERR3473487	7160008	Control	Yes	1st sampling	Yes	Yes	1st	2016-07-31	11326.S.71602.0008.7.31.16	71602-0008	5e-05	No	3e-05	No	0	No	0	No	5e-05	0.99995	-2.27793	0.00158702	4e-05	0	0	-2.33677	0	0	4e-05	0	0	0	-2.33702	0	0	0	3e-05	0	0	0	0	0	0	-2.58051	0	0	0	0	0
ERR3473464	7160009	MS	Yes	1st sampling	Yes	Yes	1st	2016-08-16	11326.S.71601.0009.8.16.16	71601-0009	0.00606	Yes	0.00607	Yes	0.00124	Yes	0.00022	No	0.00606	0.99394	2.51951	-0.00444142	0.00606	0	0	2.68382	0	0	0.00606	0	0	0	2.68357	0	0	0	0.00607	0	0	0	0	0	0	2.72941	0	0	0	0	0
ERR3473490	7160009	Control	Yes	1st sampling	Yes	Yes	1st	2016-08-16	11326.S.71602.0009.8.16.16	71602-0009	0.00594	Yes	0.00595	Yes	0.00553	Yes	6e-05	No	0.00594	0.99406	2.49951	-0.00432069	0.00593	0	0	2.66213	0	0	0.00593	0	0	0	2.66188	0	0	0	0.00595	0	0	0	0	0	0	2.70944	0	0	0	0	0
ERR3473466	7160010	MS	Yes	Non-zero Archaea	Yes	Yes	2nd	2016-08-11	11326.S.71601.0010.8.11.16	71601-0010	0.00021	No	0.0002	No	0	No	0	No	0.00021	0.99979	-0.84285	0.001427	0.0002	0	0	-0.727332	0	0	0.0002	0	0	0	-0.727582	0	0	0	0.0002	0	0	0	0	0	0	-0.683385	0	0	0	0	0
ERR3473492	7160010	Control	Yes	1st sampling	Yes	Yes	1st	2016-08-09	11326.S.71602.0010.8.9.16	71602-0010	9e-05	No	6e-05	No	0	No	4e-05	No	9e-05	0.9999	-1.69015	0.00153701	8e-05	0	0	-1.64362	0	0	8e-05	0	0	0	-1.64387	0	0	0	6e-05	0	0	0	0	2e-05	0	-1.88736	0	0	0	0	-0.964008
ERR3473467	7160014	MS	Yes	1st sampling	Yes	Yes	1st	2016-08-17	11326.S.71601.0014.8.17.16	71601-0014	0.0073	Yes	0.00732	Yes	0.0009	Yes	0	No	0.0073	0.9927	2.70567	-0.00568976	0.0073	0	0	2.86998	0	0	0.0073	0	0	0	2.86973	0	0	0	0.00732	0	0	0	0	0	0	2.91666	0	0	0	0	0
ERR3473495	7160014	Control	Yes	1st sampling	Yes	Yes	1st	2016-11-21	11326.S.71602.0014.11.21.16	71602-0014	0.00206	Yes	0.00205	Yes	0.00018	No	2e-05	No	0.00206	0.99793	1.4405	-0.000435126	0.00205	0	0	1.59995	0	0	0.00205	0	0	0	1.5997	0	0	0	0.00205	0	0	0	0	0	0	1.64389	0	0	0	0	0
ERR3473469	7160015	MS	Yes	1st sampling	Yes	Yes	1st	2017-01-12	11326.S.71601.0015.1.12.17	71601-0015	0.00048	Yes	0.00047	Yes	0	No	0.00045	Yes	0.00048	0.99952	-0.0161713	0.0011569	0.00046	0	0	0.105577	0	0	0.00046	0	0	0	0.105327	0	0	0	0.00047	0	0	0	0	0	0	0.17103	0	0	0	0	0
ERR3473497	7160015	Control	Yes	1st sampling	Yes	Yes	1st	2017-01-12	11326.S.71602.0015.1.12.17	71602-0015	0.0011	Yes	0.00101	Yes	0.0009	Yes	4e-05	No	0.0011	0.9989	0.813108	0.000536414	0.00109	0	0	0.968284	0	0	0.00109	0	0	0	0.968033	0	0	0	0.00101	0	0	0	0	8e-05	0	0.936003	0	0	0	0	0.422286
ERR3473471	7160016	MS	Yes	1st sampling	Yes	Yes	1st	2016-10-17	11326.S.71601.0016.10.17.16	71601-0016	0.00047	Yes	0.00035	Yes	0	No	0.00036	Yes	0.00047	0.99953	-0.0372247	0.00116691	0.00047	0	0	0.127083	0	0	0.00047	0	0	0	0.126833	0	0	0	0.00035	0	0	0	0	0.00011	0	-0.123769	0	0	0	0	0.74074
ERR3473499	7160016	Control	Yes	Only sample	Yes	Yes	1st	2016-10-18	11326.S.71602.0016.10.18.16	71602-0016	0.00018	No	0.00017	No	0	No	0.00012	No	0.00018	0.99982	-0.997001	0.001457	0.00017	0	0	-0.889851	0	0	0.00017	0	0	0	-0.890101	0	0	0	0.00017	0	0	0	0	0	0	-0.845904	0	0	0	0	0
ERR3473473	7160017	MS	Yes	1st sampling	Yes	Yes	1st	2016-10-04	11326.S.71601.0017.10.4.16	71601-0017	0.0005	Yes	0.00048	Yes	0	No	0.00045	Yes	0.0005	0.9995	0.0246507	0.00113689	0.00049	0	0	0.168756	0	0	0.0005	0	0	0	0.188708	0	0	0	0.00048	0	0	0	0	0	0	0.192084	0	0	0	0	0
ERR3473500	7160017	Control	Yes	1st sampling	Yes	Yes	1st	2016-10-18	11326.S.71602.0017.10.18.16	71602-0017	0.00015	No	0.00011	No	0	No	0	No	0.00015	0.99985	-1.17932	0.00148701	0.00012	0	0	-1.23816	0	0	0.00012	0	0	0	-1.23841	0	0	0	0.00011	0	0	0	0	0	0	-1.28122	0	0	0	0	0
ERR3473476	7160019	MS	Yes	Non-zero Archaea	Yes	Yes	2nd	2016-11-01	11326.S.71601.0019.11.1.16	71601-0019	0.00022	No	0.00019	No	0	No	0.00018	No	0.00022	0.99978	-0.79633	0.001417	0.00019	0	0	-0.778625	0	0	0.00019	0	0	0	-0.778876	0	0	0	0.00019	0	0	0	0	0	0	-0.734678	0	0	0	0	0
ERR3473503	7160019	Control	Yes	1st sampling	Yes	Yes	1st	2016-10-31	11326.S.71602.0019.10.31.16	71602-0019	0.00031	Yes	0.00025	Yes	0	No	0.00023	No	0.00031	0.99969	-0.453385	0.00132697	0.00027	3e-05	0	-0.427227	-0.907917	0	0.00027	0	0	0	-0.427478	0	0	0	0.00025	0	0	0	0	0	0	-0.460242	0	0	0	0	0
ERR3473477	7160020	MS	Yes	1st sampling	Yes	Yes	1st	2016-11-29	11326.S.71601.0020.11.29.16	71601-0020	9e-05	No	0	No	0	No	0	No	9e-05	0.9999	-1.69015	0.00153701	0	0	0	0	0	0	0	0	0	0	0	0	0	0	0	0	0	0	0	0	0	0	0	0	0	0	0
ERR3473505	7160020	Control	Yes	1st sampling	Yes	Yes	1st	2016-12-17	11326.S.71602.0020.12.17.16	71602-0020	0.00403	Yes	0.00116	Yes	7e-05	No	0	No	0.00403	0.99597	2.11156	-0.00240112	0.00116	0.00286	0	1.03053	3.64946	0	0.00116	0	0.00285	0	1.03028	0	3.15626	0	0.00116	0	0	0.00286	0	0	0	1.07447	0	0	3.17125	0	0
ERR9814187	7170001	MS	Yes	1st sampling	Yes	Yes	1st	2016-04-18	11326.S.71701.0001.4.18.16	71701-0001	0.00667	Yes	0.00613	Yes	0.00574	Yes	4e-05	No	0.00667	0.99333	2.61542	-0.00505532	0.00666	0	0	2.77823	0	0	0.00666	0	0	0	2.77797	0	0	0	0.00613	0	0	0	0	0.00055	0	2.73925	0	0	0	0	2.35018
ERR9814195	7170001	Control	Yes	1st sampling	Yes	Yes	1st	2016-04-18	11326.S.71702.0001.4.18.16	71702-0001	0.00083	Yes	0.00081	Yes	0.00055	Yes	0.00015	No	0.00083	0.99917	0.531468	0.000806675	0.00082	0	0	0.683655	0	0	0.00082	0	0	0	0.683405	0	0	0	0.00081	0	0	0	0	0	0	0.715332	0	0	0	0	0
ERR9814189	7170002	MS	Yes	1st sampling	Yes	Yes	1st	2016-04-25	11326.S.71701.0002.4.25.16	71701-0002	0.00388	Yes	0.00385	Yes	0.00364	Yes	0	No	0.00388	0.99612	2.07363	-0.00225053	0.00388	0	0	2.23794	0	0	0.00388	0	0	0	2.23769	0	0	0	0.00385	0	0	0	0	4e-05	0	2.27413	0	0	0	0	-0.270861
ERR9814197	7170002	Control	Yes	1st sampling	Yes	Yes	1st	2016-04-25	11326.S.71702.0002.4.25.16	71702-0002	0.00043	Yes	0.00038	Yes	0.00012	No	0.00022	No	0.00043	0.99957	-0.126172	0.00120693	0.0004	3e-05	0	-0.0341849	-0.907917	0	0.0004	0	3e-05	0	-0.0344352	0	-1.39761	0	0.00038	0	0	3e-05	0	0	0	-0.0415312	0	0	-1.38613	0	0
ERR9814191	7170004	MS	Yes	1st sampling	Yes	Yes	1st	2016-05-23	11326.S.71701.0004.5.23.16	71701-0004	0.00853	Yes	0.00163	Yes	0.00151	Yes	0	No	0.00853	0.99147	2.86139	-0.00692957	0.00163	0.0069	0	1.37069	4.53016	0	0.00163	0	0.0069	0	1.37044	0	4.04047	0	0.00163	0	0	0.00691	0	0	0	1.41463	0	0	4.05339	0	0
ERR9814199	7170004	Control	Yes	1st sampling	Yes	Yes	1st	2016-05-23	11326.S.71702.0004.5.23.16	71702-0004	0.00018	No	7e-05	No	0	No	7e-05	No	0.00018	0.99982	-0.997001	0.001457	0.00018	0	0	-0.832693	0	0	0.00018	0	0	0	-0.832943	0	0	0	7e-05	0	0	0	0	0.0001	0	-1.73321	0	0	0	0	0.645429
ERR3473583	7170006	Control	Yes	Only sample	Yes	Yes	1st	2016-06-22	11326.S.71702.0006.6.22.16	71702-0006	0.00011	No	8e-05	No	0	No	5e-05	No	0.00011	0.99989	-1.48948	0.00152701	9e-05	1e-05	0	-1.52584	-2.00653	0	9e-05	0	0	1e-05	-1.52609	0	0	-1.22843	8e-05	0	0	0	0	0	0	-1.59968	0	0	0	0	0
ERR9814193	7170006	MS	Yes	1st sampling	Yes	Yes	1st	2016-06-20	11326.S.71701.0006.6.20.16	71701-0006	3e-05	No	2e-05	No	1e-05	No	0	No	3e-05	0.99997	-2.78876	0.00160702	3e-05	0	0	-2.62445	0	0	3e-05	0	0	0	-2.6247	0	0	0	2e-05	0	0	0	0	0	0	-2.98597	0	0	0	0	0
ERR3473507	7170007	MS	Yes	1st sampling	Yes	Yes	1st	2016-05-16	11326.S.71701.0007.5.16.16	71701-0007	0.00015	No	0.00013	No	0	No	0.0001	No	0.00015	0.99985	-1.17932	0.00148701	0.00013	1e-05	1e-05	-1.15811	-2.00653	0	0.00013	1e-05	0	0	-1.15837	0	0	0	0.00013	1e-05	0	0	0	1e-05	0	-1.11417	0	0	0	0	-1.65716
ERR3473584	7170007	Control	Yes	1st sampling	Yes	Yes	1st	2016-05-16	11326.S.71702.0007.5.16.16	71702-0007	8e-05	No	7e-05	No	0	No	4e-05	No	8e-05	0.99992	-1.80793	0.00155702	7e-05	0	0	-1.77715	0	0	7e-05	0	0	0	-1.7774	0	0	0	7e-05	0	0	0	0	0	0	-1.73321	0	0	0	0	0
ERR3473509	7170008	MS	Yes	1st sampling	Yes	Yes	1st	2016-06-20	11326.S.71701.0008.6.20.16	71701-0008	8e-05	No	5e-05	No	0	No	3e-05	No	8e-05	0.99992	-1.80793	0.00155702	6e-05	1e-05	0	-1.9313	-2.00653	0	6e-05	0	0	1e-05	-1.93156	0	0	-1.22843	5e-05	0	0	0	0	0	0	-2.06968	0	0	0	0	0
ERR3473586	7170008	Control	Yes	1st sampling	Yes	Yes	1st	2016-07-03	11326.S.71702.0008.7.3.16	71702-0008	7e-05	No	4e-05	No	0	No	2e-05	No	7e-05	0.99993	-1.94146	0.00156702	4e-05	2e-05	0	-2.33677	-1.31338	0	4e-05	0	0	1e-05	-2.33702	0	0	-1.22843	4e-05	0	0	0	0	0	0	-2.29282	0	0	0	0	0
ERR3473511	7170009	MS	Yes	1st sampling	Yes	Yes	1st	2016-06-21	11326.S.71701.0009.6.21.16	71701-0009	0.00303	Yes	0.003	Yes	0.00262	Yes	0.00016	No	0.00303	0.99697	1.82636	-0.00139758	0.00301	1e-05	0	1.98405	-2.00653	0	0.00301	0	0	1e-05	1.9838	0	0	-1.22843	0.003	0	0	0	0	1e-05	0	2.02467	0	0	0	0	-1.65716
ERR3473588	7170009	Control	Yes	1st sampling	Yes	Yes	1st	2016-06-20	11326.S.71702.0009.6.20.16	71702-0009	0.00866	Yes	0.00864	Yes	0.00056	Yes	4e-05	No	0.00866	0.99134	2.87651	-0.0070607	0.00865	1e-05	0	3.03967	-2.00653	0	0.00865	0	0	1e-05	3.03941	0	0	-1.22843	0.00864	0	0	0	0	2e-05	0	3.08246	0	0	0	0	-0.964008
ERR3473513	7170010	MS	Yes	1st sampling	Yes	Yes	1st	2016-06-20	11326.S.71701.0010.6.20.16	71701-0010	0.00013	No	0.00011	No	8e-05	No	2e-05	No	0.00013	0.99987	-1.32242	0.00150701	0.00012	0	0	-1.23816	0	0	0.00012	0	0	0	-1.23841	0	0	0	0.00011	0	0	0	0	0	0	-1.28122	0	0	0	0	0
ERR3473590	7170010	Control	Yes	1st sampling	Yes	Yes	1st	2016-06-21	11326.S.71702.0010.6.21.16	71702-0010	0.00013	No	0.0001	No	3e-05	No	5e-05	No	0.00013	0.99987	-1.32242	0.00150701	0.00011	1e-05	0	-1.32517	-2.00653	0	0.00011	0	1e-05	0	-1.32542	0	-2.49623	0	0.0001	0	0	1e-05	0	0	0	-1.37653	0	0	-2.48474	0	0
ERR3473515	7170012	MS	Yes	1st sampling	Yes	Yes	1st	2016-07-04	11326.S.71701.0012.7.4.16	71701-0012	7e-05	No	6e-05	No	0	No	5e-05	No	7e-05	0.99993	-1.94146	0.00156702	7e-05	0	0	-1.77715	0	0	7e-05	0	0	0	-1.7774	0	0	0	6e-05	0	0	0	0	0	0	-1.88736	0	0	0	0	0
ERR3473592	7170012	Control	Yes	1st sampling	Yes	Yes	1st	2016-07-04	11326.S.71702.0012.7.4.16	71702-0012	0.00161	Yes	0.00154	Yes	0.00144	Yes	2e-05	No	0.00161	0.99839	1.19403	2.57218e-05	0.0016	0	0	1.35211	0	0	0.0016	0	0	0	1.35186	0	0	0	0.00154	0	0	0	0	6e-05	0	1.35784	0	0	0	0	0.134604
ERR3473517	7170013	MS	Yes	1st sampling	Yes	Yes	1st	2016-07-11	11326.S.71701.0013.7.11.16	71701-0013	0.00023	No	0.00021	No	0	No	0.0002	No	0.00023	0.99977	-0.751878	0.00140699	0.00022	1e-05	0	-0.632022	-2.00653	0	0.00022	0	0	0	-0.632272	0	0	0	0.00021	0	0	0	0	0	0	-0.634595	0	0	0	0	0
ERR3473594	7170013	Control	Yes	1st sampling	Yes	Yes	1st	2016-07-12	11326.S.71702.0013.7.12.16	71702-0013	0.0001	No	7e-05	No	0	No	3e-05	No	0.0001	0.9999	-1.58479	0.00153701	8e-05	0	0	-1.64362	0	0	8e-05	0	0	0	-1.64387	0	0	0	7e-05	0	0	0	0	1e-05	0	-1.73321	0	0	0	0	-1.65716
ERR3473519	7170014	MS	Yes	1st sampling	Yes	Yes	1st	2016-07-14	11326.S.71701.0014.7.14.16	71701-0014	0.00812	Yes	0.00773	Yes	0.00729	Yes	5e-05	No	0.00812	0.99188	2.81213	-0.00651613	0.00772	0.0004	0	2.92592	1.68235	0	0.00772	0	0.00033	7e-05	2.92567	0	1.00028	0.717477	0.00773	0	0.00032	0	0	0	5e-05	2.97116	0	-0.0859251	0	0	0
ERR3473596	7170014	Control	Yes	1st sampling	Yes	Yes	1st	2016-07-16	11326.S.71702.0014.7.16.16	71702-0014	0.00218	Yes	0.00216	Yes	0.00197	Yes	6e-05	No	0.00218	0.99781	1.49712	-0.000555382	0.00216	2e-05	0	1.65221	-1.31338	0	0.00216	0	0	2e-05	1.65196	0	0	-0.535286	0.00216	0	0	0	0	0	0	1.69616	0	0	0	0	0
ERR3473521	7170015	MS	Yes	1st sampling	Yes	Yes	1st	2016-07-02	11326.S.71701.0015.7.2.16	71701-0015	0.00067	Yes	0.00062	Yes	6e-05	No	5e-05	No	0.00067	0.99933	0.31732	0.000966795	0.00066	0	0	0.46659	0	0	0.00066	0	0	0	0.46634	0	0	0	0.00062	0	0	0	0	3e-05	0	0.448017	0	0	0	0	-0.558543
ERR3473598	7170015	Control	Yes	1st sampling	Yes	Yes	1st	2016-07-31	11326.S.71702.0015.7.31.16	71702-0015	0.00046	Yes	0.00042	Yes	0	No	0.00041	Yes	0.00046	0.99954	-0.0587309	0.00117691	0.00043	3e-05	0	0.0381358	-0.907917	0	0.00043	0	3e-05	0	0.0378854	0	-1.39761	0	0.00042	0	0	3e-05	0	0	0	0.0585523	0	0	-1.38613	0	0
ERR3473523	7170016	MS	Yes	1st sampling	Yes	Yes	1st	2016-08-01	11326.S.71701.0016.8.1.16	71701-0016	9e-05	No	5e-05	No	0	No	0	No	9e-05	0.99991	-1.69015	0.00154702	6e-05	0	0	-1.9313	0	0	6e-05	0	0	0	-1.93156	0	0	0	5e-05	0	0	0	0	0	0	-2.06968	0	0	0	0	0
ERR3473600	7170016	Control	Yes	1st sampling	Yes	Yes	1st	2016-08-02	11326.S.71702.0016.8.2.16	71702-0016	4e-05	No	3e-05	No	0	No	2e-05	No	4e-05	0.99996	-2.50108	0.00159702	3e-05	0	0	-2.62445	0	0	3e-05	0	0	0	-2.6247	0	0	0	3e-05	0	0	0	0	0	0	-2.58051	0	0	0	0	0
ERR3473525	7170017	MS	Yes	1st sampling	Yes	Yes	1st	2016-08-10	11326.S.71701.0017.8.10.16	71701-0017	8e-05	No	4e-05	No	0	No	3e-05	No	8e-05	0.99992	-1.80793	0.00155702	6e-05	2e-05	0	-1.9313	-1.31338	0	6e-05	0	0	2e-05	-1.93156	0	0	-0.535286	4e-05	0	0	0	0	2e-05	0	-2.29282	0	0	0	0	-0.964008
ERR3473602	7170017	Control	Yes	1st sampling	Yes	Yes	1st	2016-08-15	11326.S.71702.0017.8.15.16	71702-0017	3e-05	No	1e-05	No	0	No	0	No	3e-05	0.99996	-2.78876	0.00159702	3e-05	0	0	-2.62445	0	0	3e-05	0	0	0	-2.6247	0	0	0	1e-05	0	0	0	0	1e-05	0	-3.67912	0	0	0	0	-1.65716
ERR3473527	7170018	MS	Yes	1st sampling	Yes	Yes	1st	2016-08-23	11326.S.71701.0018.8.23.16	71701-0018	4e-05	No	2e-05	No	0	No	0	No	4e-05	0.99996	-2.50108	0.00159702	2e-05	0	0	-3.02992	0	0	2e-05	0	0	0	-3.03017	0	0	0	2e-05	0	0	0	0	0	0	-2.98597	0	0	0	0	0
ERR3473604	7170018	Control	Yes	1st sampling	Yes	Yes	1st	2016-08-23	11326.S.71702.0018.8.23.16	71702-0018	0.0002	No	0.00018	No	0	No	0.00014	No	0.0002	0.9998	-0.89164	0.001437	0.00018	0	0	-0.832693	0	0	0.00018	0	0	0	-0.832943	0	0	0	0.00018	0	0	0	0	0	0	-0.788746	0	0	0	0	0
ERR3473529	7170019	MS	Yes	1st sampling	Yes	Yes	1st	2016-08-30	11326.S.71701.0019.8.30.16	71701-0019	9e-05	No	5e-05	No	0	No	4e-05	No	9e-05	0.99991	-1.69015	0.00154702	6e-05	3e-05	0	-1.9313	-0.907917	0	6e-05	0	3e-05	0	-1.93156	0	-1.39761	0	5e-05	0	0	3e-05	0	0	0	-2.06968	0	0	-1.38613	0	0
ERR3473607	7170019	Control	Yes	1st sampling	Yes	Yes	1st	2016-08-30	11326.S.71702.0019.8.30.16	71702-0019	0.00014	No	0.00013	No	0	No	0.0001	No	0.00014	0.99986	-1.24831	0.00149701	0.00013	0	0	-1.15811	0	0	0.00013	0	0	0	-1.15837	0	0	0	0.00013	0	0	0	0	0	0	-1.11417	0	0	0	0	0
ERR3473532	7170022	MS	Yes	1st sampling	Yes	Yes	1st	2016-08-30	11326.S.71701.0022.8.30.16	71701-0022	0.00021	No	0.00019	No	0	No	5e-05	No	0.00021	0.99978	-0.84285	0.001417	0.0002	0	0	-0.727332	0	0	0.0002	0	0	0	-0.727582	0	0	0	0.00019	0	0	0	0	0	0	-0.734678	0	0	0	0	0
ERR3473610	7170022	Control	Yes	1st sampling	Yes	Yes	1st	2016-08-30	11326.S.71702.0022.8.30.16	71702-0022	2e-05	No	2e-05	No	0	No	0	No	2e-05	0.99997	-3.19423	0.00160702	2e-05	0	0	-3.02992	0	0	2e-05	0	0	0	-3.03017	0	0	0	2e-05	0	0	0	0	0	0	-2.98597	0	0	0	0	0
ERR3473534	7170023	MS	Yes	1st sampling	Yes	Yes	1st	2016-09-05	11326.S.71701.0023.9.5.16	71701-0023	0.00114	Yes	0.00114	Yes	0.00088	Yes	0.00015	No	0.00114	0.99886	0.848826	0.000496369	0.00114	0	0	1.01313	0	0	0.00114	0	0	0	1.01288	0	0	0	0.00114	0	0	0	0	0	0	1.05708	0	0	0	0	0
ERR3473613	7170023	Control	Yes	1st sampling	Yes	Yes	1st	2016-09-05	11326.S.71702.0023.9.5.16	71702-0023	0.00049	Yes	0.00044	Yes	0.00037	Yes	0	No	0.00049	0.99951	0.00444802	0.0011469	0.00047	0	0	0.127083	0	0	0.00047	0	0	0	0.126833	0	0	0	0.00044	0	0	0	0	3e-05	0	0.105072	0	0	0	0	-0.558543
ERR3473536	7170024	MS	Yes	1st sampling	Yes	Yes	1st	2016-09-06	11326.S.71701.0024.9.6.16	71701-0024	0.00028	Yes	0.00023	No	0.00017	No	1e-05	No	0.00028	0.99972	-0.555168	0.00135698	0.00028	0	0	-0.39086	0	0	0.00028	0	0	0	-0.39111	0	0	0	0.00023	0	0	0	0	5e-05	0	-0.543623	0	0	0	0	-0.0477178
ERR3473614	7170024	Control	Yes	1st sampling	Yes	Yes	1st	2016-09-06	11326.S.71702.0024.9.6.16	71702-0024	6e-05	No	4e-05	No	0	No	0	No	6e-05	0.99994	-2.09561	0.00157702	4e-05	0	0	-2.33677	0	0	4e-05	0	0	0	-2.33702	0	0	0	4e-05	0	0	0	0	0	0	-2.29282	0	0	0	0	0
ERR3473538	7170025	MS	Yes	1st sampling	Yes	Yes	1st	2016-09-13	11326.S.71701.0025.9.13.16	71701-0025	6e-05	No	6e-05	No	0	No	3e-05	No	6e-05	0.99993	-2.09561	0.00156702	6e-05	0	0	-1.9313	0	0	6e-05	0	0	0	-1.93156	0	0	0	6e-05	0	0	0	0	0	0	-1.88736	0	0	0	0	0
ERR3473616	7170025	Control	Yes	1st sampling	Yes	Yes	1st	2016-09-19	11326.S.71702.0025.9.19.16	71702-0025	0.0001	No	8e-05	No	0	No	4e-05	No	0.0001	0.9999	-1.58479	0.00153701	8e-05	0	0	-1.64362	0	0	8e-05	0	0	0	-1.64387	0	0	0	8e-05	0	0	0	0	0	0	-1.59968	0	0	0	0	0
ERR3473540	7170026	MS	Yes	1st sampling	Yes	Yes	1st	2016-09-05	11326.S.71701.0026.9.5.16	71701-0026	7e-05	No	5e-05	No	0	No	0	No	7e-05	0.99993	-1.94146	0.00156702	6e-05	0	0	-1.9313	0	0	6e-05	0	0	0	-1.93156	0	0	0	5e-05	0	0	0	0	0	0	-2.06968	0	0	0	0	0
ERR3473618	7170026	Control	Yes	1st sampling	Yes	Yes	1st	2016-09-05	11326.S.71702.0026.9.5.16	71702-0026	0.00012	No	9e-05	No	0	No	0	No	0.00012	0.99988	-1.40247	0.00151701	0.0001	0	0	-1.42048	0	0	0.0001	0	0	0	-1.42073	0	0	0	9e-05	0	0	0	0	0	0	-1.48189	0	0	0	0	0
ERR3473544	7170028	MS	Yes	1st sampling	Yes	Yes	1st	2016-09-20	11326.S.71701.0028.9.20.16	71701-0028	6e-05	No	4e-05	No	0	No	2e-05	No	6e-05	0.99994	-2.09561	0.00157702	5e-05	0	0	-2.11363	0	0	5e-05	0	0	0	-2.11388	0	0	0	4e-05	0	0	0	0	0	0	-2.29282	0	0	0	0	0
ERR3473620	7170028	Control	Yes	1st sampling	Yes	Yes	1st	2016-09-20	11326.S.71702.0028.9.20.16	71702-0028	7e-05	No	4e-05	No	0	No	2e-05	No	7e-05	0.99993	-1.94146	0.00156702	5e-05	0	0	-2.11363	0	0	5e-05	0	0	0	-2.11388	0	0	0	4e-05	0	0	0	0	0	0	-2.29282	0	0	0	0	0
ERR3473546	7170029	MS	Yes	1st sampling	Yes	Yes	1st	2016-10-11	11326.S.71701.0029.10.11.16	71701-0029	0.00091	Yes	0.00084	Yes	9e-05	No	3e-05	No	0.00091	0.99909	0.623487	0.000726605	0.00088	2e-05	0	0.754272	-1.31338	0	0.00088	0	0	0	0.754022	0	0	0	0.00084	0	0	0	0	4e-05	0	0.751699	0	0	0	0	-0.270861
ERR3473622	7170029	Control	Yes	1st sampling	Yes	Yes	1st	2016-10-10	11326.S.71702.0029.10.10.16	71702-0029	0.00047	Yes	0.00047	Yes	4e-05	No	3e-05	No	0.00047	0.99953	-0.0372247	0.00116691	0.00046	0	0	0.105577	0	0	0.00046	0	0	0	0.105327	0	0	0	0.00047	0	0	0	0	0	0	0.17103	0	0	0	0	0
ERR3473548	7170030	MS	Yes	1st sampling	Yes	Yes	1st	2016-09-13	11326.S.71701.0030.9.13.16	71701-0030	0.00029	Yes	0.00025	Yes	0	No	0.0002	No	0.00029	0.99971	-0.520076	0.00134698	0.00028	0	0	-0.39086	0	0	0.00028	0	0	0	-0.39111	0	0	0	0.00025	0	0	0	0	3e-05	0	-0.460242	0	0	0	0	-0.558543
ERR3473624	7170030	Control	Yes	1st sampling	Yes	Yes	1st	2016-09-13	11326.S.71702.0030.9.13.16	71702-0030	0.00017	No	0.00013	No	0	No	0.00012	No	0.00017	0.99983	-1.05416	0.001467	0.00015	1e-05	0	-1.01501	-2.00653	0	0.00015	0	0	1e-05	-1.01526	0	0	-1.22843	0.00013	0	0	0	0	3e-05	0	-1.11417	0	0	0	0	-0.558543
ERR3473550	7170031	MS	Yes	1st sampling	Yes	Yes	1st	2016-10-10	11326.S.71701.0031.10.10.16	71701-0031	0.00146	Yes	0.00079	Yes	5e-05	No	5e-05	No	0.00146	0.99854	1.09623	0.000175952	0.00083	0.00063	0	0.695776	2.13661	0	0.00083	0	1e-05	0.00062	0.695526	0	-2.49623	2.8987	0.00079	0	0	0	1e-05	4e-05	0.00047	0.690331	0	0	0	0	-0.270861
ERR3473627	7170031	Control	Yes	1st sampling	Yes	Yes	1st	2016-09-27	11326.S.71702.0031.9.27.16	71702-0031	0.00077	Yes	0.00076	Yes	5e-05	No	0.00014	No	0.00077	0.99922	0.456433	0.000856715	0.00076	2e-05	0	0.607669	-1.31338	0	0.00076	0	0	0	0.607419	0	0	0	0.00076	0	0	0	0	0	0	0.651616	0	0	0	0	0
ERR3473552	7170032	MS	Yes	1st sampling	Yes	Yes	1st	2016-10-03	11326.S.71701.0032.10.3.16	71701-0032	8e-05	No	5e-05	No	0	No	4e-05	No	8e-05	0.99992	-1.80793	0.00155702	7e-05	0	0	-1.77715	0	0	7e-05	0	0	0	-1.7774	0	0	0	5e-05	0	0	0	0	2e-05	0	-2.06968	0	0	0	0	-0.964008
ERR3473628	7170032	Control	Yes	1st sampling	Yes	Yes	1st	2016-10-04	11326.S.71702.0032.10.4.16	71702-0032	0.0004	Yes	0.00026	Yes	0.00016	No	6e-05	No	0.0004	0.9996	-0.198493	0.00123694	0.00038	2e-05	0	-0.0854782	-1.31338	0	0.00038	0	0	1e-05	-0.0857285	0	0	-1.22843	0.00026	0	0	0	0	0.00012	0	-0.421021	0	0	0	0	0.827751
ERR3473554	7170033	MS	Yes	1st sampling	Yes	Yes	1st	2016-10-03	11326.S.71701.0033.10.3.16	71701-0033	0.00183	Yes	0.00102	Yes	8e-05	No	0	No	0.00183	0.99817	1.32211	-0.000194657	0.00102	0.00081	0	0.901908	2.38792	0	0.00102	0	0.0008	0	0.901658	0	1.8858	0	0.00102	0	0	0.0008	0	0	0	0.945855	0	0	1.89728	0	0
ERR3473630	7170033	Control	Yes	1st sampling	Yes	Yes	1st	2016-10-04	11326.S.71702.0033.10.4.16	71702-0033	4e-05	No	2e-05	No	0	No	1e-05	No	4e-05	0.99996	-2.50108	0.00159702	2e-05	1e-05	0	-3.02992	-2.00653	0	2e-05	0	1e-05	0	-3.03017	0	-2.49623	0	2e-05	0	0	1e-05	0	0	0	-2.98597	0	0	-2.48474	0	0
ERR3473556	7170034	MS	Yes	1st sampling	Yes	Yes	1st	2016-10-03	11326.S.71701.0034.10.3.16	71701-0034	6e-05	No	4e-05	No	0	No	0	No	6e-05	0.99994	-2.09561	0.00157702	4e-05	0	0	-2.33677	0	0	4e-05	0	0	0	-2.33702	0	0	0	4e-05	0	0	0	0	0	0	-2.29282	0	0	0	0	0
ERR3473632	7170034	Control	Yes	1st_a sampling	Yes	Yes	1st_a	2016-10-03	11326.S.71702.0034.10.3.16.a	71702-0034	5e-05	No	3e-05	No	0	No	2e-05	No	5e-05	0.99995	-2.27793	0.00158702	3e-05	2e-05	0	-2.62445	-1.31338	0	3e-05	0	2e-05	0	-2.6247	0	-1.80308	0	3e-05	0	0	2e-05	0	0	0	-2.58051	0	0	-1.7916	0	0
ERR3473558	7170035	MS	Yes	1st sampling	Yes	Yes	1st	2016-10-20	11326.S.71701.0035.10.20.16	71701-0035	4e-05	No	2e-05	No	0	No	1e-05	No	4e-05	0.99996	-2.50108	0.00159702	3e-05	0	0	-2.62445	0	0	3e-05	0	0	0	-2.6247	0	0	0	2e-05	0	0	0	0	1e-05	0	-2.98597	0	0	0	0	-1.65716
ERR3473634	7170035	Control	Yes	1st sampling	Yes	Yes	1st	2016-10-04	11326.S.71702.0035.10.4.16	71702-0035	9e-05	No	7e-05	No	0	No	4e-05	No	9e-05	0.99991	-1.69015	0.00154702	7e-05	2e-05	0	-1.77715	-1.31338	0	7e-05	0	2e-05	0	-1.7774	0	-1.80308	0	7e-05	0	0	2e-05	0	0	0	-1.73321	0	0	-1.7916	0	0
ERR3473560	7170036	MS	Yes	1st sampling	Yes	Yes	1st	2016-10-11	11326.S.71701.0036.10.11.16	71701-0036	7e-05	No	6e-05	No	0	No	5e-05	No	7e-05	0.99993	-1.94146	0.00156702	6e-05	1e-05	0	-1.9313	-2.00653	0	6e-05	0	0	1e-05	-1.93156	0	0	-1.22843	6e-05	0	0	0	0	0	0	-1.88736	0	0	0	0	0
ERR3473636	7170036	Control	Yes	1st sampling	Yes	Yes	1st	2016-10-17	11326.S.71702.0036.10.17.16	71702-0036	7e-05	No	5e-05	No	0	No	3e-05	No	7e-05	0.99993	-1.94146	0.00156702	6e-05	0	0	-1.9313	0	0	6e-05	0	0	0	-1.93156	0	0	0	5e-05	0	0	0	0	0	0	-2.06968	0	0	0	0	0
ERR3473562	7170037	MS	Yes	1st sampling	Yes	Yes	1st	2016-11-08	11326.S.71701.0037.11.8.16	71701-0037	0.00011	No	0.0001	No	7e-05	No	1e-05	No	0.00011	0.99989	-1.48948	0.00152701	0.0001	0	0	-1.42048	0	0	0.0001	0	0	0	-1.42073	0	0	0	0.0001	0	0	0	0	0	0	-1.37653	0	0	0	0	0
ERR3473638	7170037	Control	Yes	1st sampling	Yes	Yes	1st	2016-11-08	11326.S.71702.0037.11.8.16	71702-0037	0.00012	No	9e-05	No	0	No	6e-05	No	0.00012	0.99988	-1.40247	0.00151701	0.0001	2e-05	0	-1.42048	-1.31338	0	0.0001	0	1e-05	0	-1.42073	0	-2.49623	0	9e-05	0	0	1e-05	0	0	0	-1.48189	0	0	-2.48474	0	0
ERR3473564	7170038	MS	Yes	1st sampling	Yes	Yes	1st	2016-10-10	11326.S.71701.0038.10.10.16	71701-0038	0.0001	No	9e-05	No	0	No	5e-05	No	0.0001	0.9999	-1.58479	0.00153701	9e-05	0	0	-1.52584	0	0	9e-05	0	0	0	-1.52609	0	0	0	9e-05	0	0	0	0	0	0	-1.48189	0	0	0	0	0
ERR3473640	7170038	Control	Yes	1st sampling	Yes	Yes	1st	2016-10-10	11326.S.71702.0038.10.10.16	71702-0038	0.00011	No	8e-05	No	0	No	3e-05	No	0.00011	0.99988	-1.48948	0.00151701	8e-05	3e-05	0	-1.64362	-0.907917	0	8e-05	0	2e-05	0	-1.64387	0	-1.80308	0	8e-05	0	0	2e-05	0	0	0	-1.59968	0	0	-1.7916	0	0
ERR3473566	7170039	MS	Yes	1st sampling	Yes	Yes	1st	2016-10-16	11326.S.71701.0039.10.16.16	71701-0039	0.0002	No	0.00017	No	0	No	0.00016	No	0.0002	0.9998	-0.89164	0.001437	0.00018	1e-05	0	-0.832693	-2.00653	0	0.00018	0	0	1e-05	-0.832943	0	0	-1.22843	0.00017	0	0	0	0	1e-05	0	-0.845904	0	0	0	0	-1.65716
ERR3473642	7170039	Control	Yes	1st sampling	Yes	Yes	1st	2016-10-16	11326.S.71702.0039.10.16.16	71702-0039	0.00029	Yes	0.00028	Yes	0	No	0.0002	No	0.00029	0.9997	-0.520076	0.00133697	0.00028	0	0	-0.39086	0	0	0.00028	0	0	0	-0.39111	0	0	0	0.00028	0	0	0	0	0	0	-0.346913	0	0	0	0	0
ERR3473568	7170040	MS	Yes	1st sampling	Yes	Yes	1st	2016-11-08	11326.S.71701.0040.11.8.16	71701-0040	0.00021	No	0.00017	No	0.00013	No	0	No	0.00021	0.99979	-0.84285	0.001427	0.00017	4e-05	0	-0.889851	-0.620234	0	0.00017	0	3e-05	0	-0.890101	0	-1.39761	0	0.00017	0	0	3e-05	0	0	0	-0.845904	0	0	-1.38613	0	0
ERR3473644	7170040	Control	Yes	1st sampling	Yes	Yes	1st	2016-11-08	11326.S.71702.0040.11.8.16	71702-0040	0.00048	Yes	0.00041	Yes	0.00034	Yes	2e-05	No	0.00048	0.99952	-0.0161713	0.0011569	0.00044	4e-05	0	0.0611253	-0.620234	0	0.00044	0	3e-05	0	0.0608749	0	-1.39761	0	0.00041	0	0	3e-05	0	3e-05	0	0.0344547	0	0	-1.38613	0	-0.558543
ERR3473570	7170041	MS	Yes	1st sampling	Yes	Yes	1st	2016-10-23	11326.S.71701.0041.10.23.16	71701-0041	0.00077	Yes	0.00067	Yes	0.00031	Yes	0.00035	Yes	0.00077	0.99923	0.456433	0.000866723	0.00076	0	0	0.607669	0	0	0.00076	0	0	0	0.607419	0	0	0	0.00067	0	0	0	0	9e-05	0	0.525575	0	0	0	0	0.540069
ERR3473646	7170041	Control	Yes	1st sampling	Yes	Yes	1st	2016-10-23	11326.S.71702.0041.10.23.16	71702-0041	0.00077	Yes	0.00064	Yes	0.00048	Yes	0.0001	No	0.00077	0.99923	0.456433	0.000866723	0.00075	0	0	0.594424	0	0	0.00075	0	0	0	0.594173	0	0	0	0.00064	0	0	0	0	0.00011	0	0.479766	0	0	0	0	0.74074
ERR3473572	7170042	MS	Yes	1st sampling	Yes	Yes	1st	2016-10-22	11326.S.71701.0042.10.22.16	71701-0042	0.00036	Yes	0.00035	Yes	0	No	0.00033	Yes	0.00036	0.99964	-0.303853	0.00127695	0.00035	1e-05	0	-0.167716	-2.00653	0	0.00035	0	0	0	-0.167967	0	0	0	0.00035	0	0	0	0	0	0	-0.123769	0	0	0	0	0
ERR3473648	7170042	Control	Yes	1st sampling	Yes	Yes	1st	2016-10-24	11326.S.71702.0042.10.24.16	71702-0042	5e-05	No	4e-05	No	0	No	3e-05	No	5e-05	0.99995	-2.27793	0.00158702	5e-05	0	0	-2.11363	0	0	5e-05	0	0	0	-2.11388	0	0	0	4e-05	0	0	0	0	0	0	-2.29282	0	0	0	0	0
ERR3473574	7170043	MS	Yes	1st sampling	Yes	Yes	1st	2016-10-26	11326.S.71701.0043.10.26.16	71701-0043	0.00011	No	7e-05	No	0	No	5e-05	No	0.00011	0.99989	-1.48948	0.00152701	9e-05	2e-05	0	-1.52584	-1.31338	0	9e-05	0	0	1e-05	-1.52609	0	0	-1.22843	7e-05	0	0	0	0	2e-05	0	-1.73321	0	0	0	0	-0.964008
ERR3473650	7170043	Control	Yes	1st sampling	Yes	Yes	1st	2016-11-01	11326.S.71702.0043.11.1.16	71702-0043	0.00026	Yes	0.0002	No	2e-05	No	0	No	0.00026	0.99974	-0.629276	0.00137699	0.00023	3e-05	0	-0.58757	-0.907917	0	0.00023	0	2e-05	0	-0.58782	0	-1.80308	0	0.0002	0	0	2e-05	0	3e-05	0	-0.683385	0	0	-1.7916	0	-0.558543
ERR3473579	7170045	MS	Yes	1st sampling	Yes	Yes	1st	2016-11-09	11326.S.71701.0045.11.9.16	71701-0045	0.00207	Yes	0.00199	Yes	0.00016	No	5e-05	No	0.00207	0.99793	1.44535	-0.000435126	0.00204	0	0	1.59506	0	0	0.00205	0	0	0	1.5997	0	0	0	0.00199	0	0	0	0	6e-05	0	1.61419	0	0	0	0	0.134604
ERR3473652	7170045	Control	Yes	1st sampling	Yes	Yes	1st	2016-11-08	11326.S.71702.0045.11.8.16	71702-0045	0.00094	Yes	0.00071	Yes	5e-05	No	0	No	0.00094	0.99906	0.655922	0.000696577	0.00091	0	0	0.787795	0	0	0.00092	0	0	0	0.798474	0	0	0	0.00071	0	0	0	0	0.00021	0	0.583563	0	0	0	0	1.38737
ERR3473580	7170046	MS	Yes	1st sampling	Yes	Yes	1st	2016-11-08	11326.S.71701.0046.11.8.16	71701-0046	9e-05	No	7e-05	No	0	No	3e-05	No	9e-05	0.99991	-1.69015	0.00154702	7e-05	0	0	-1.77715	0	0	7e-05	0	0	0	-1.7774	0	0	0	7e-05	0	0	0	0	0	0	-1.73321	0	0	0	0	0
ERR3473654	7170046	Control	Yes	1st sampling	Yes	Yes	1st	2016-11-07	11326.S.71702.0046.11.7.16	71702-0046	0.00018	No	5e-05	No	0	No	2e-05	No	0.00018	0.99982	-0.997001	0.001457	0.00014	3e-05	0	-1.08401	-0.907917	0	0.00014	0	2e-05	0	-1.08426	0	-1.80308	0	5e-05	0	0	2e-05	0	9e-05	0	-2.06968	0	0	-1.7916	0	0.540069
ERR3472641	7180002	MS	Yes	1st sampling	Yes	Yes	1st	2016-04-07	11326.S.71801.0002.4.7.16	71801-0002	0.0008	Yes	0.0008	Yes	0.0006	Yes	0	No	0.0008	0.99919	0.494654	0.000826691	0.00079	0	0	0.646384	0	0	0.00079	0	0	0	0.646133	0	0	0	0.0008	0	0	0	0	0	0	0.702909	0	0	0	0	0
ERR3472707	7180002	Control	Yes	1st sampling	Yes	Yes	1st	2016-04-07	11326.S.71802.0002.4.7.16	71802-0002	0.00032	Yes	0	No	0	No	0	No	0.00032	0.99968	-0.421636	0.00131697	0.00031	0	0	-0.289077	0	0	0.00031	0	0	0	-0.289327	0	0	0	0	0	0	0	0	0	0	0	0	0	0	0	0
ERR3472643	7180003	MS	Yes	1st sampling	Yes	Yes	1st	2016-04-04	11326.S.71801.0003.4.4.16	71801-0003	0.00133	Yes	0.00134	Yes	0	No	0.00136	Yes	0.00133	0.99867	1.00298	0.000306134	0.00133	0	0	1.16728	0	0	0.00133	0	0	0	1.16703	0	0	0	0.00134	0	0	0	0	0	0	1.21872	0	0	0	0	0
ERR3472709	7180003	Control	Yes	1st sampling	Yes	Yes	1st	2016-08-04	11326.S.71802.0003.8.4.16	71802-0003	0.00121	Yes	0.00104	Yes	0	No	0.00106	Yes	0.00121	0.99878	0.908418	0.000416274	0.0012	0	0	1.06443	0	0	0.0012	0	0	0	1.06418	0	0	0	0.00104	0	0	0	0	0.00017	0	0.965274	0	0	0	0	1.17606
ERR3474424	7180004	MS	Yes	1st sampling and Non-zero Archaea	Yes	Yes	1st_B	2016-03-14	11326.S.71801.0004.3.14.16.B	71801-0004	5e-05	No	4e-05	No	0	No	0	No	5e-05	0.99994	-2.27793	0.00157702	4e-05	0	0	-2.33677	0	0	4e-05	0	0	0	-2.33702	0	0	0	4e-05	0	0	0	0	0	0	-2.29282	0	0	0	0	0
ERR3472712	7180004	Control	Yes	Non-zero Archaea and not B	Yes	Yes	2nd	2016-04-18	11326.S.71802.0004.4.18.16	71802-0004	0.00101	Yes	0.00102	Yes	0	No	0.00104	Yes	0.00101	0.99898	0.727748	0.000616499	0.00101	0	0	0.892056	0	0	0.00101	0	0	0	0.891806	0	0	0	0.00102	0	0	0	0	0	0	0.945855	0	0	0	0	0
ERR3472647	7180005	MS	Yes	1st sampling	Yes	Yes	1st	2016-07-18	11326.S.71801.0005.7.18.16	71801-0005	0.00196	Yes	0.00194	Yes	0.0003	Yes	0.00077	Yes	0.00196	0.99804	1.39074	-0.000324904	0.00194	0	0	1.54479	0	0	0.00194	0	0	0	1.54454	0	0	0	0.00194	0	0	0	0	0	0	1.58874	0	0	0	0	0
ERR3472713	7180005	Control	Yes	1st sampling	Yes	Yes	1st	2016-07-18	11326.S.71802.0005.7.18.16	71802-0005	0.02123	Yes	0.01888	Yes	0.0182	Yes	0.0002	No	0.02123	0.97876	3.77321	-0.0198318	0.01884	0.00239	0	3.81809	3.46993	0	0.01884	0	0.00239	0	3.81784	0	2.98024	0	0.01888	0	0	0.0024	0	0	0	3.86416	0	0	2.99589	0	0
ERR3472649	7180006	MS	Yes	1st sampling	Yes	Yes	1st	2016-04-14	11326.S.71801.0006.4.14.16	71801-0006	0.00011	No	0.00011	No	0	No	0	No	0.00011	0.99989	-1.48948	0.00152701	0.00011	0	0	-1.32517	0	0	0.00011	0	0	0	-1.32542	0	0	0	0.00011	0	0	0	0	0	0	-1.28122	0	0	0	0	0
ERR3474494	7180006	Control	Yes	1st sampling and Non-zero Archaea	Yes	Yes	1st_B	2016-04-18	11326.S.71802.0006.4.18.16.B	71802-0006	4e-05	No	0	No	0	No	0	No	4e-05	0.99996	-2.50108	0.00159702	3e-05	0	0	-2.62445	0	0	3e-05	0	0	0	-2.6247	0	0	0	0	0	0	0	0	0	0	0	0	0	0	0	0
ERR3472651	7180007	MS	Yes	1st sampling	Yes	Yes	1st	2016-05-24	11326.S.71801.0007.5.24.16	71801-0007	0.00038	Yes	0	No	0	No	0	No	0.00038	0.99961	-0.249786	0.00124694	0.00038	0	0	-0.0854782	0	0	0.00038	0	0	0	-0.0857285	0	0	0	0	0	0	0	0	0.00024	0	0	0	0	0	0	1.5209
ERR3474497	7180007	Control	Yes	Only Non-zero Archaea sample	Yes	Yes	Unknown_B		11326.S.71802.0007.N.A.B	71802-0007	8e-05	No	7e-05	No	0	No	6e-05	No	8e-05	0.99992	-1.80793	0.00155702	7e-05	0	0	-1.77715	0	0	7e-05	0	0	0	-1.7774	0	0	0	7e-05	0	0	0	0	0	0	-1.73321	0	0	0	0	0
ERR3472653	7180008	MS	Yes	1st sampling	Yes	Yes	1st	2016-05-19	11326.S.71801.0008.5.19.16	71801-0008	0.00249	Yes	0.00248	Yes	0	No	0.00251	Yes	0.00249	0.99751	1.63008	-0.000856086	0.00249	0	0	1.79439	0	0	0.00249	0	0	0	1.79414	0	0	0	0.00248	0	0	0	0	0	0	1.83431	0	0	0	0	0
ERR3472719	7180008	Control	Yes	1st sampling	Yes	Yes	1st	2016-05-18	11326.S.71802.0008.5.18.16	71802-0008	0.01543	Yes	0.01547	Yes	0.01457	Yes	0.00048	Yes	0.01543	0.98457	3.45411	-0.0139133	0.01542	0	0	3.61777	0	0	0.01543	0	0	0	3.61817	0	0	0	0.01547	0	0	0	0	0	0	3.66496	0	0	0	0	0
ERR3472657	7180010	MS	Yes	1st sampling	Yes	Yes	1st	2016-05-31	11326.S.71801.0010.5.31.16	71801-0010	0.00448	Yes	0.00443	Yes	0.00437	Yes	0	No	0.00448	0.99552	2.21742	-0.00285305	0.00447	0	0	2.37949	0	0	0.00448	0	0	0	2.38148	0	0	0	0.00443	0	0	0	0	7e-05	0	2.41445	0	0	0	0	0.288754
ERR3474500	7180010	Control	Yes	1st sampling and Non-zero Archaea	Yes	Yes	1st_B	2016-08-16	11326.S.71802.0010.8.16.16.B	71802-0010	3e-05	No	3e-05	No	0	No	0	No	3e-05	0.99997	-2.78876	0.00160702	3e-05	0	0	-2.62445	0	0	3e-05	0	0	0	-2.6247	0	0	0	3e-05	0	0	0	0	0	0	-2.58051	0	0	0	0	0
ERR3472660	7180011	MS	Yes	1st sampling	Yes	Yes	1st	2016-09-30	11326.S.71801.0011.9.30.16	71801-0011	0.00042	Yes	0.00042	Yes	0	No	0.00043	Yes	0.00042	0.99958	-0.149703	0.00121693	0.00042	0	0	0.0146053	0	0	0.00042	0	0	0	0.0143549	0	0	0	0.00042	0	0	0	0	0	0	0.0585523	0	0	0	0	0
ERR3472724	7180011	Control	Yes	1st sampling	Yes	Yes	1st	2016-09-30	11326.S.71802.0011.9.30.16	71802-0011	0.00052	Yes	0.00035	Yes	0.0001	No	0	No	0.00052	0.99948	0.0638714	0.00111688	0.0005	0	0	0.188959	0	0	0.0005	0	0	0	0.188708	0	0	0	0.00035	0	0	0	0	0.00014	0	-0.123769	0	0	0	0	0.981902
ERR3472661	7180012	MS	Yes	1st sampling	Yes	Yes	1st	2016-06-07	11326.S.71801.0012.6.7.16	71801-0012	0.01624	Yes	0.0163	Yes	0.01584	Yes	0	No	0.01624	0.98376	3.50528	-0.0147363	0.01624	0	0	3.66958	0	0	0.01625	0	0	0	3.66995	0	0	0	0.0163	0	0	0	0	0	0	3.71722	0	0	0	0	0
ERR3472725	7180012	Control	Yes	Unknown_A	Yes	Yes	Unknown_A		11326.S.71802.0012.N.A.v1.A	71802-0012	0.00048	Yes	0.00041	Yes	0	No	0.00042	Yes	0.00048	0.99952	-0.0161713	0.0011569	0.00041	7e-05	0	-0.00949226	-0.0606186	0	0.00041	0	7e-05	0	-0.00974262	0	-0.550316	0	0.00041	0	0	7e-05	0	0	0	0.0344547	0	0	-0.538835	0	0
ERR3472663	7180013	MS	Yes	1st sampling	Yes	Yes	1st	2016-06-22	11326.S.71801.0013.6.22.16	71801-0013	0.01292	Yes	0.00586	Yes	0.00573	Yes	0	No	0.01292	0.98707	3.27657	-0.0113773	0.00582	0.0071	0	2.64341	4.55874	0	0.00583	0	0.00711	0	2.64487	0	4.07045	0	0.00586	0	0	0.00714	0	0	0	2.6942	0	0	4.08614	0	0
ERR3472728	7180013	Control	Yes	Non-zero Archaea and not B	Yes	Yes	2nd	2016-06-23	11326.S.71802.0013.6.23.16	71802-0013	0.00254	Yes	0.0025	Yes	0.00199	Yes	0	No	0.00254	0.99746	1.64996	-0.000906212	0.00252	0	0	1.80636	0	0	0.00252	0	0	0	1.80611	0	0	0	0.0025	0	0	0	0	0	0	1.84234	0	0	0	0	0
ERR3474444	7180014	MS	Yes	1st sampling and Non-zero Archaea	Yes	Yes	1st_B	2016-06-23	11326.S.71801.0014.6.23.16.B	71801-0014	6e-05	No	5e-05	No	0	No	4e-05	No	6e-05	0.99993	-2.09561	0.00156702	5e-05	0	0	-2.11363	0	0	5e-05	0	0	0	-2.11388	0	0	0	5e-05	0	0	0	0	0	0	-2.06968	0	0	0	0	0
ERR3472729	7180014	Control	Yes	1st sampling	Yes	Yes	1st	2016-06-23	11326.S.71802.0014.6.23.16	71802-0014	0.00164	Yes	0.00164	Yes	0.00161	Yes	0	No	0.00164	0.99836	1.21249	-4.32701e-06	0.00163	0	0	1.37069	0	0	0.00163	0	0	0	1.37044	0	0	0	0.00164	0	0	0	0	0	0	1.42075	0	0	0	0	0
ERR3472667	7180015	MS	Yes	1st sampling	Yes	Yes	1st	2016-07-16	11326.S.71801.0015.7.16.16	71801-0015	0.0072	Yes	0.00694	Yes	0.00605	Yes	0.00084	Yes	0.0072	0.99279	2.69188	-0.0055991	0.00693	0.00027	0	2.81797	1.28931	0	0.00694	0	0.00027	0	2.81916	0	0.79961	0	0.00694	0	0	0.00027	0	0	0	2.86335	0	0	0.811092	0	0
ERR3472731	7180015	Control	Yes	1st sampling	Yes	Yes	1st	2016-07-13	11326.S.71802.0015.7.13.16	71802-0015	0.00836	Yes	0.00838	Yes	0	No	0.00842	Yes	0.00836	0.99164	2.84126	-0.00675812	0.00836	0	0	3.00556	0	0	0.00836	0	0	0	3.00531	0	0	0	0.00838	0	0	0	0	0	0	3.0519	0	0	0	0	0
ERR3474449	7180016	MS	Yes	1st sampling and Non-zero Archaea	Yes	Yes	1st_B	2016-07-07	11326.S.71801.0016.7.7.16.B	71801-0016	4e-05	No	3e-05	No	0	No	0	No	4e-05	0.99996	-2.50108	0.00159702	3e-05	0	0	-2.62445	0	0	3e-05	0	0	0	-2.6247	0	0	0	3e-05	0	0	0	0	0	0	-2.58051	0	0	0	0	0
ERR3472733	7180016	Control	Yes	1st sampling	Yes	Yes	1st	2016-07-06	11326.S.71802.0016.7.6.16	71802-0016	0.00849	Yes	0.00793	Yes	0.00781	Yes	0	No	0.00849	0.9915	2.85669	-0.00689931	0.00785	0.00064	0	2.94262	2.15235	0	0.00785	0	0.00064	0	2.94237	0	1.66266	0	0.00793	0	0	0.00065	0	0	0	2.99671	0	0	1.68964	0	0
ERR3474450	7180017	MS	Yes	1st sampling and Non-zero Archaea	Yes	Yes	1st_B	2016-07-18	11326.S.71801.0017.7.18.16.B	71801-0017	6e-05	No	0	No	0	No	0	No	6e-05	0.99994	-2.09561	0.00157702	2e-05	2e-05	0	-3.02992	-1.31338	0	2e-05	0	0	0	-3.03017	0	0	0	0	0	0	0	0	0	0	0	0	0	0	0	0
ERR3472735	7180017	Control	Yes	1st sampling	Yes	Yes	1st	2016-07-18	11326.S.71802.0017.7.18.16	71802-0017	0.00766	Yes	0.00783	Yes	0.00716	Yes	0	No	0.00766	0.99233	2.75381	-0.00606255	0.00766	0	0	2.91812	0	0	0.00767	0	0	0	2.91917	0	0	0	0.00783	0	0	0	0	0	0	2.98402	0	0	0	0	0
ERR3472673	7180018	MS	Yes	1st sampling	Yes	Yes	1st	2016-07-14	11326.S.71801.0018.7.14.16	71801-0018	0.00442	Yes	0.00424	Yes	0	No	0.0011	Yes	0.00442	0.99557	2.20394	-0.00280282	0.00442	0	0	2.36825	0	0	0.00442	0	0	0	2.368	0	0	0	0.00424	0	0	0	0	0.00022	0	2.37062	0	0	0	0	1.43389
ERR3472737	7180018	Control	Yes	1st sampling	Yes	Yes	1st	2016-07-14	11326.S.71802.0018.7.14.16	71802-0018	0.00099	Yes	0	No	0	No	0	No	0.00099	0.999	0.707748	0.000636519	0.00099	0	0	0.872056	0	0	0.00099	0	0	0	0.871805	0	0	0	0	0	0	0	0	0	0	0	0	0	0	0	0
ERR3472675	7180019	MS	Yes	1st sampling	Yes	Yes	1st	2016-07-25	11326.S.71801.0019.7.25.16	71801-0019	0.00924	Yes	0.00661	Yes	0.0062	Yes	0	No	0.00924	0.99076	2.94134	-0.00764593	0.00699	0.00224	0	2.82659	3.40512	0	0.007	0	0.00212	0.00012	2.82777	0	2.86036	1.25647	0.00661	0	0	0.00212	0	0.00042	0.00012	2.81464	0	0	2.87184	0	2.08051
ERR3472739	7180019	Control	Yes	1st sampling	Yes	Yes	1st	2016-07-25	11326.S.71802.0019.7.25.16	71802-0019	0.00399	Yes	0.00367	Yes	0	No	0.0037	Yes	0.00399	0.996	2.10159	-0.002371	0.004	0	0	2.2684	0	0	0.004	0	0	0	2.26815	0	0	0	0.00367	0	0	0	0	0.00034	0	2.22624	0	0	0	0	1.8692
ERR3472677	7180020	MS	Yes	1st sampling	Yes	Yes	1st	2016-07-20	11326.S.71801.0020.7.20.16	71801-0020	0.00477	Yes	0.00478	Yes	0.0047	Yes	0	No	0.00477	0.99523	2.28014	-0.00314439	0.00477	0	0	2.44445	0	0	0.00477	0	0	0	2.4442	0	0	0	0.00478	0	0	0	0	0	0	2.49049	0	0	0	0	0
ERR3472741	7180020	Control	Yes	1st sampling	Yes	Yes	1st	2016-07-20	11326.S.71802.0020.7.20.16	71802-0020	0.00029	Yes	0.00028	Yes	0	No	0.00029	Yes	0.00029	0.99971	-0.520076	0.00134698	0.00029	0	0	-0.355768	0	0	0.00029	0	0	0	-0.356019	0	0	0	0.00028	0	0	0	0	0	0	-0.346913	0	0	0	0	0
ERR3474458	7180021	MS	Yes	1st sampling and Non-zero Archaea	Yes	Yes	1st_B	2016-07-27	11326.S.71801.0021.7.27.16.B	71801-0021	5e-05	No	3e-05	No	0	No	0	No	5e-05	0.99994	-2.27793	0.00157702	3e-05	0	0	-2.62445	0	0	3e-05	0	0	0	-2.6247	0	0	0	3e-05	0	0	0	0	0	0	-2.58051	0	0	0	0	0
ERR3472743	7180021	Control	Yes	1st sampling	Yes	Yes	1st	2016-07-26	11326.S.71802.0021.7.26.16	71802-0021	0.00073	Yes	0.00051	Yes	0	No	0	No	0.00073	0.99926	0.403087	0.000896745	0.00073	0	0	0.567395	0	0	0.00073	0	0	0	0.567145	0	0	0	0.00051	0	0	0	0	0.00023	0	0.252708	0	0	0	0	1.47834
ERR3472681	7180022	MS	Yes	1st sampling	Yes	Yes	1st	2016-08-01	11326.S.71801.0022.8.1.16	71801-0022	0.00233	Yes	0.00226	Yes	0	No	0.00228	Yes	0.00233	0.99767	1.56367	-0.000695699	0.00233	0	0	1.72797	0	0	0.00233	0	0	0	1.72772	0	0	0	0.00226	0	0	0	0	7e-05	0	1.74142	0	0	0	0	0.288754
ERR3472745	7180022	Control	Yes	1st sampling	Yes	Yes	1st	2016-08-03	11326.S.71802.0022.8.3.16	71802-0022	0.00123	Yes	0.00123	Yes	0	No	0.00124	Yes	0.00123	0.99877	0.924812	0.000406262	0.00123	0	0	1.08912	0	0	0.00123	0	0	0	1.08887	0	0	0	0.00123	0	0	0	0	0	0	1.13307	0	0	0	0	0
ERR3472683	7180023	MS	Yes	1st sampling	Yes	Yes	1st	2016-08-20	11326.S.71801.0023.8.20.16	71801-0023	0.01249	Yes	0.01265	Yes	0.01249	Yes	0	No	0.01249	0.98751	3.24273	-0.0109316	0.01249	0	0	3.40703	0	0	0.01251	0	0	0	3.40838	0	0	0	0.01265	0	0	0	0	0	0	3.46371	0	0	0	0	0
ERR3472748	7180023	Control	Yes	1st sampling	Yes	Yes	1st	2016-08-09	11326.S.71802.0023.8.9.16	71802-0023	0.00264	Yes	0.00255	Yes	0.00047	Yes	0	No	0.00264	0.99736	1.68858	-0.00100647	0.00264	0	0	1.85288	0	0	0.00264	0	0	0	1.85263	0	0	0	0.00255	0	0	0	0	0.0001	0	1.86215	0	0	0	0	0.645429
ERR3472685	7180024	MS	Yes	1st sampling	Yes	Yes	1st	2016-08-10	11326.S.71801.0024.8.10.16	71801-0024	0.00061	Yes	0.00056	Yes	0.00036	Yes	0	No	0.00061	0.99938	0.223502	0.00101683	0.0006	0	0	0.37128	0	0	0.0006	0	0	0	0.37103	0	0	0	0.00056	0	0	0	0	0	0	0.346234	0	0	0	0	0
ERR3472749	7180024	Control	Yes	1st sampling	Yes	Yes	1st	2016-08-11	11326.S.71802.0024.8.11.16	71802-0024	0.00178	Yes	0.00176	Yes	0	No	0.00108	Yes	0.00178	0.99822	1.29441	-0.000144567	0.00178	0	0	1.45872	0	0	0.00178	0	0	0	1.45847	0	0	0	0.00176	0	0	0	0	0	0	1.49137	0	0	0	0	0
ERR3472687	7180025	MS	Yes	1st sampling	Yes	Yes	1st	2016-08-19	11326.S.71801.0025.8.19.16	71801-0025	0.0043	Yes	0.00431	Yes	0.00385	Yes	0.00041	Yes	0.0043	0.9957	2.17641	-0.00267225	0.0043	0	0	2.34072	0	0	0.0043	0	0	0	2.34047	0	0	0	0.00431	0	0	0	0	0	0	2.38699	0	0	0	0	0
ERR3472751	7180025	Control	Yes	1st sampling	Yes	Yes	1st	2016-08-19	11326.S.71802.0025.8.19.16	71802-0025	0.00476	Yes	0.00478	Yes	0.00454	Yes	0	No	0.00476	0.99524	2.27805	-0.00313435	0.00476	0	0	2.44235	0	0	0.00476	0	0	0	2.4421	0	0	0	0.00478	0	0	0	0	0	0	2.49049	0	0	0	0	0
ERR3472689	7180026	MS	Yes	1st sampling	Yes	Yes	1st	2016-09-05	11326.S.71801.0026.9.5.16	71801-0026	0.00854	Yes	0.00825	Yes	0.00638	Yes	0.00177	Yes	0.00854	0.99146	2.86256	-0.00693966	0.00821	0.00033	0	2.98746	1.48998	0	0.00821	0	0.00033	0	2.98721	0	1.00028	0	0.00825	0	0	0.00034	0	0	0	3.03627	0	0	1.04162	0	0
ERR3472753	7180026	Control	Yes	1st sampling	Yes	Yes	1st	2016-09-07	11326.S.71802.0026.9.7.16	71802-0026	0.00054	Yes	0.00052	Yes	0	No	0.00052	Yes	0.00054	0.99946	0.101612	0.00109687	0.00052	0	0	0.228179	0	0	0.00052	0	0	0	0.227929	0	0	0	0.00052	0	0	0	0	0	0	0.272126	0	0	0	0	0
ERR3472691	7180027	MS	Yes	has data and not B	Yes	Yes	Unknown	2016-09-05	11326.S.71801.0027.9.5.16	71801-0027	0.00045	Yes	0.00044	Yes	0.00032	Yes	0	No	0.00045	0.99954	-0.0807098	0.00117691	0.00044	0	0	0.0611253	0	0	0.00044	0	0	0	0.0608749	0	0	0	0.00044	0	0	0	0	0	0	0.105072	0	0	0	0	0
ERR3472755	7180027	Control	Yes	Unknown_v1	Yes	Yes	Unknown_v1	2016-09-05	11326.S.71802.0027.9.5.16.v1	71802-0027	0.00519	Yes	0.00513	Yes	0.00386	Yes	0.00119	Yes	0.00519	0.99481	2.36453	-0.0035665	0.00518	0	0	2.52691	0	0	0.00518	0	0	0	2.52666	0	0	0	0.00513	0	0	0	0	6e-05	0	2.56116	0	0	0	0	0.134604
ERR3472693	7180028	MS	Yes	1st sampling	Yes	Yes	1st	2016-09-01	11326.S.71801.0028.9.1.16	71801-0028	0.00797	Yes	0.00454	Yes	0.00358	Yes	0.00093	Yes	0.00797	0.99203	2.79348	-0.00636491	0.00452	0.00345	0	2.39062	3.83702	0	0.00452	0	0.00345	0	2.39037	0	3.34732	0	0.00454	0	0	0.00347	0	0	0	2.43898	0	0	3.36458	0	0
ERR3472757	7180028	Control	Yes	1st sampling	Yes	Yes	1st	2016-08-31	11326.S.71802.0028.8.31.16	71802-0028	0.00484	Yes	0.00484	Yes	0.00432	Yes	0.00055	Yes	0.00484	0.99516	2.29471	-0.00321473	0.00481	0	0	2.4528	0	0	0.00482	0	0	0	2.45463	0	0	0	0.00484	0	0	0	0	0	0	2.50297	0	0	0	0	0
ERR3472695	7180029	MS	Yes	1st sampling	Yes	Yes	1st	2016-10-18	11326.S.71801.0029.10.18.16	71801-0029	0.00139	Yes	0.0014	Yes	0.00082	Yes	0.00058	Yes	0.00139	0.99861	1.0471	0.000246052	0.00139	0	0	1.21141	0	0	0.00139	0	0	0	1.21116	0	0	0	0.0014	0	0	0	0	0	0	1.26253	0	0	0	0	0
ERR3472761	7180029	Control	Yes	1st sampling	Yes	Yes	1st	2016-05-23	11326.S.71802.0029.5.23.16	71802-0029	0.00286	Yes	0.00288	Yes	0	No	0.00291	Yes	0.00286	0.99714	1.76862	-0.00122708	0.00285	0	0	1.92942	0	0	0.00286	0	0	0	1.93268	0	0	0	0.00288	0	0	0	0	0	0	1.98384	0	0	0	0	0
ERR3472697	7180030	MS	Yes	1st sampling	Yes	Yes	1st	2016-09-28	11326.S.71801.0030.9.28.16	71801-0030	0.0072	Yes	0.00723	Yes	0	No	0.00708	Yes	0.0072	0.9928	2.69188	-0.00558903	0.00719	0	0	2.8548	0	0	0.0072	0	0	0	2.85594	0	0	0	0.00723	0	0	0	0	0	0	2.90429	0	0	0	0	0
ERR3474543	7180030	Control	Yes	1st sampling and Non-zero Archaea	Yes	Yes	1st_B	2016-10-03	11326.S.71802.0030.10.3.16.B	71802-0030	6e-05	No	5e-05	No	0	No	4e-05	No	6e-05	0.99994	-2.09561	0.00157702	5e-05	0	0	-2.11363	0	0	5e-05	0	0	0	-2.11388	0	0	0	5e-05	0	0	0	0	0	0	-2.06968	0	0	0	0	0
ERR3472699	7180031	MS	Yes	1st sampling	Yes	Yes	1st	2016-10-31	11326.S.71801.0031.10.31.16	71801-0031	0.00397	Yes	0	No	0	No	0	No	0.00397	0.99602	2.09656	-0.00235092	0.00031	0.00366	0	-0.289077	3.8961	0	0.00031	0	0.00366	0	-0.289327	0	3.40641	0	0	0	0	0.00369	0	0	0	0	0	0	3.42605	0	0
ERR3472765	7180031	Control	Yes	1st sampling	Yes	Yes	1st	2016-10-13	11326.S.71802.0031.10.13.16	71802-0031	0.00253	Yes	0.00233	Yes	0	No	0.00238	Yes	0.00253	0.99746	1.64602	-0.000906212	0.00253	0	0	1.81033	0	0	0.00254	0	0	0	1.81402	0	0	0	0.00233	0	0	0	0	0.00022	0	1.77192	0	0	0	0	1.43389
ERR3472701	7180032	MS	Yes	1st sampling	Yes	Yes	1st	2016-10-21	11326.S.71801.0032.10.21.16	71801-0032	0.00165	Yes	0.0016	Yes	0.00103	Yes	0.00057	Yes	0.00165	0.99835	1.21857	-1.43435e-05	0.00161	0	0	1.35834	0	0	0.00161	0	0	0	1.35809	0	0	0	0.0016	0	0	0	0	0	0	1.39606	0	0	0	0	0
ERR3474546	7180032	Control	Yes	1st sampling and Non-zero Archaea	Yes	Yes	1st_B	2016-10-24	11326.S.71802.0032.10.24.16.B	71802-0032	0.0001	No	7e-05	No	0	No	7e-05	No	0.0001	0.99989	-1.58479	0.00152701	8e-05	0	0	-1.64362	0	0	8e-05	0	0	0	-1.64387	0	0	0	7e-05	0	0	0	0	0	0	-1.73321	0	0	0	0	0
ERR3472703	7180033	MS	Yes	1st sampling	Yes	Yes	1st	2016-10-20	11326.S.71801.0033.10.20.16	71801-0033	0.00435	Yes	0.00432	Yes	0.00323	Yes	0.00099	Yes	0.00435	0.99564	2.18797	-0.00273251	0.00432	0	0	2.34536	0	0	0.00432	0	0	0	2.34511	0	0	0	0.00432	0	0	0	0	0	0	2.38931	0	0	0	0	0
ERR3472769	7180033	Control	Yes	1st sampling	Yes	Yes	1st	2016-10-20	11326.S.71802.0033.10.20.16	71802-0033	0.00057	Yes	0.00058	Yes	0	No	0.00059	Yes	0.00057	0.99942	0.155679	0.00105685	0.00057	0	0	0.319987	0	0	0.00057	0	0	0	0.319737	0	0	0	0.00058	0	0	0	0	0	0	0.381326	0	0	0	0	0
ERR3472705	7180034	MS	Yes	1st sampling	Yes	Yes	1st	2016-10-20	11326.S.71801.0034.10.20.16	71801-0034	0.00509	Yes	0.00405	Yes	0	No	0	No	0.00509	0.9949	2.34508	-0.00347603	0.00398	0.00111	0	2.26339	2.703	0	0.00399	0	0	0.00107	2.26565	0	0	3.4444	0.00405	0	0	0	0	0	0.00108	2.32477	0	0	0	0	0
ERR3472771	7180034	Control	Yes	1st sampling	Yes	Yes	1st	2016-10-20	11326.S.71802.0034.10.20.16	71802-0034	0.00045	Yes	0.00036	Yes	0	No	0	No	0.00045	0.99955	-0.0807098	0.00118692	0.00045	0	0	0.0835982	0	0	0.00045	0	0	0	0.0833478	0	0	0	0.00036	0	0	0	0	9e-05	0	-0.0955984	0	0	0	0	0.540069
[truncated: 60 more columns]

## Sheet: Table S2
S2: Kraken2/ bracken output: Domain-level
name	ERR3472641_UHGG.domain_100bracken	ERR3472642_UHGG.domain_100bracken	ERR3472643_UHGG.domain_100bracken	ERR3472644_UHGG.domain_100bracken	ERR3472645_UHGG.domain_100bracken	ERR3472646_UHGG.domain_100bracken	ERR3472647_UHGG.domain_100bracken	ERR3472648_UHGG.domain_100bracken	ERR3472649_UHGG.domain_100bracken	ERR3472650_UHGG.domain_100bracken	ERR3472651_UHGG.domain_100bracken	ERR3472652_UHGG.domain_100bracken	ERR3472653_UHGG.domain_100bracken	ERR3472654_UHGG.domain_100bracken	ERR3472655_UHGG.domain_100bracken	ERR3472656_UHGG.domain_100bracken	ERR3472657_UHGG.domain_100bracken	ERR3472658_UHGG.domain_100bracken	ERR3472659_UHGG.domain_100bracken	ERR3472660_UHGG.domain_100bracken	ERR3472661_UHGG.domain_100bracken	ERR3472662_UHGG.domain_100bracken	ERR3472663_UHGG.domain_100bracken	ERR3472664_UHGG.domain_100bracken	ERR3472665_UHGG.domain_100bracken	ERR3472666_UHGG.domain_100bracken	ERR3472667_UHGG.domain_100bracken	ERR3472668_UHGG.domain_100bracken	ERR3472669_UHGG.domain_100bracken	ERR3472670_UHGG.domain_100bracken	ERR3472671_UHGG.domain_100bracken	ERR3472672_UHGG.domain_100bracken	ERR3472673_UHGG.domain_100bracken	ERR3472674_UHGG.domain_100bracken	ERR3472675_UHGG.domain_100bracken	ERR3472676_UHGG.domain_100bracken	ERR3472677_UHGG.domain_100bracken	ERR3472678_UHGG.domain_100bracken	ERR3472679_UHGG.domain_100bracken	ERR3472680_UHGG.domain_100bracken	ERR3472681_UHGG.domain_100bracken	ERR3472682_UHGG.domain_100bracken	ERR3472683_UHGG.domain_100bracken	ERR3472684_UHGG.domain_100bracken	ERR3472685_UHGG.domain_100bracken	ERR3472686_UHGG.domain_100bracken	ERR3472687_UHGG.domain_100bracken	ERR3472688_UHGG.domain_100bracken	ERR3472689_UHGG.domain_100bracken
Archaea	0.0008	0.0006	0.00133	0.00065			0.00196	0.00501	0.00011	9e-05	0.00038	0.0007	0.00249	0.00196	0.0004	0.0001	0.00448	0.00563	0.00089	0.00042	0.01624	0.01406	0.01292	0.00853			0.0072	0.01161					0.00442	0.00483	0.00924	0.01291	0.00477	0.00379			0.00233	0.00308	0.01249	0.01115	0.00061	0.0003	0.0043	0.00675	0.00854
Bacteria	0.99919	0.9994	0.99867	0.99935	1	1	0.99804	0.99499	0.99989	0.99991	0.99961	0.99929	0.99751	0.99803	0.9996	0.9999	0.99552	0.99437	0.99911	0.99958	0.98376	0.98593	0.98707	0.99147	1	1	0.99279	0.98839	1	1	1	1	0.99557	0.99517	0.99076	0.98709	0.99523	0.99621	1	1	0.99767	0.99692	0.98751	0.98884	0.99938	0.9997	0.9957	0.99325	0.99146
[truncated: 507 more columns]

## Sheet: Table S3
S3: Kraken2/ bracken output: Order-level
name	ERR3472641_UHGG.order_100bracken	ERR3472642_UHGG.order_100bracken	ERR3472643_UHGG.order_100bracken	ERR3472644_UHGG.order_100bracken	ERR3472645_UHGG.order_100bracken	ERR3472646_UHGG.order_100bracken	ERR3472647_UHGG.order_100bracken	ERR3472648_UHGG.order_100bracken	ERR3472649_UHGG.order_100bracken	ERR3472650_UHGG.order_100bracken	ERR3472651_UHGG.order_100bracken	ERR3472652_UHGG.order_100bracken	ERR3472653_UHGG.order_100bracken	ERR3472654_UHGG.order_100bracken	ERR3472655_UHGG.order_100bracken	ERR3472656_UHGG.order_100bracken	ERR3472657_UHGG.order_100bracken	ERR3472658_UHGG.order_100bracken	ERR3472659_UHGG.order_100bracken	ERR3472660_UHGG.order_100bracken	ERR3472661_UHGG.order_100bracken	ERR3472662_UHGG.order_100bracken	ERR3472663_UHGG.order_100bracken	ERR3472664_UHGG.order_100bracken	ERR3472665_UHGG.order_100bracken	ERR3472666_UHGG.order_100bracken	ERR3472667_UHGG.order_100bracken	ERR3472668_UHGG.order_100bracken	ERR3472669_UHGG.order_100bracken	ERR3472670_UHGG.order_100bracken	ERR3472671_UHGG.order_100bracken	ERR3472672_UHGG.order_100bracken	ERR3472673_UHGG.order_100bracken	ERR3472674_UHGG.order_100bracken	ERR3472675_UHGG.order_100bracken	ERR3472676_UHGG.order_100bracken	ERR3472677_UHGG.order_100bracken	ERR3472678_UHGG.order_100bracken	ERR3472679_UHGG.order_100bracken	ERR3472680_UHGG.order_100bracken	ERR3472681_UHGG.order_100bracken	ERR3472682_UHGG.order_100bracken	ERR3472683_UHGG.order_100bracken	ERR3472684_UHGG.order_100bracken	ERR3472685_UHGG.order_100bracken	ERR3472686_UHGG.order_100bracken	ERR3472687_UHGG.order_100bracken	ERR3472688_UHGG.order_100bracken	ERR3472689_UHGG.order_100bracken
Acholeplasmatales															3e-05																													4e-05				5e-05	8e-05
Acidaminococcales	0.00175	0.00161	0.00456	0.00521	0.0121	0.00885	0.01209	0.00611	3e-05	7e-05	0.05381	0.06826			0.0129	0.02037	0.04269	0.02393	0.00827	0.01135	0.00187	0.00182	6e-05		0.02101	0.01099	0.00912	0.00626	0.0033	0.00348	0.00611	0.00576	0.00469	0.00864	0.00136	0.00117	0.00576	0.01023	0.02149	0.02534	0.00808	0.00888	0.02236	0.00839	0.00577	0.00508	0.00964	0.00943	0.00149
Actinomycetales	0.00031	0.00026	0.00623	0.00706	0.00723	0.00569	0.00141	0.0014	0.00074	0.0061	0.00357	0.00966	0.00091	0.00086	0.00032	0.00321	0.01749	0.00953	0.00413	0.00986	0.02278	0.02526	0.005	0.00343	0.00108	0.00214	0.00935	0.00745	0.0001	0.00011	0.0073	0.00554	0.00199	0.0047	0.02235	0.03419	0.00064	0.00113	0.00549	0.00474	0.0012	0.00155	0.00447	0.01077	0.00013	0.00014	0.00504	0.00228	0.00026
Bacillales			0.00025	0.00019	0.00085	0.00126			0.00148				0.0004	0.00096	0.00104	0.00057									0.00175	0.00237							0.00058	0.00038					0.0016	0.00126
Bacillales_A	0.00011	7e-05	0.00012	8e-05	4e-05		6e-05	9e-05	5e-05	2e-05			0.0001	0.00011	0.00017	0.0001		6e-05	0.00028	0.00027	6e-05	7e-05			8e-05		6e-05	6e-05	5e-05	7e-05			6e-05	5e-05	8e-05	8e-05	7e-05	0.0001	0.00016	0.00022	0.00021	0.00025	4e-05	7e-05	4e-05				0.00032
Bacillales_B		3e-05	6e-05	5e-05			6e-05	4e-05	7e-05	3e-05	4e-05		5e-05	4e-05	0.0001	7e-05	4e-05					0.00019					6e-05		4e-05	4e-05	0.0001			3e-05	7e-05	8e-05	5e-05	4e-05							0.0001
Bacillales_D
Bacillales_H
Bacteroidales	0.52357	0.4493	0.56821	0.54503	0.60527	0.71105	0.64651	0.68362	0.68341	0.16695	0.54901	0.57001	0.46988	0.59157	0.76873	0.53291	0.25287	0.39542	0.72374	0.75487	0.31798	0.26272	0.34705	0.22287	0.73115	0.80026	0.4864	0.54628	0.64093	0.64899	0.44967	0.54975	0.72731	0.66427	0.11654	0.13205	0.42491	0.42447	0.81433	0.7794	0.64354	0.63435	0.32328	0.37499	0.59266	0.61298	0.37765	0.4201	0.38803
Brachyspirales																								4e-05
Burkholderiales	0.00974	0.01214	0.00831	0.01521	0.008	0.00752	0.00196	0.0077	0.00364	0.00059	0.00766	0.01048	0.0088	0.00892	0.01059	0.01896	0.00449	0.0051	0.00763	0.02478	0.00645	0.00487	0.01083	0.00872	0.01897	0.013	0.00533	0.00714	0.0049	0.00248	0.00417	0.00434	0.00558	0.00613	0.00168	0.0023	0.00011	0.00011	0.01228	0.01259	0.01077	0.00796	0.00887	0.00752	0.00932	0.00851	0.009	0.00444	0.01362
CAIPTA01
Caldanaerobiales										3e-05
Campylobacterales
Caulobacterales
Christensenellales	0.00782	0.00569	0.01536	0.0137	0.00255	0.00237	0.00196	0.00261	0.00331	0.00796	0.00231	0.00241	0.00648	0.0033	0.00125	0.00148	0.0139	0.03167	0.0003	0.00032	0.10966	0.10738	0.1004	0.08195	0.00077	0.00091	0.04284	0.02746	0.01521	0.01221	0.00382	0.00397	0.01177	0.01501	0.25114	0.21927	0.05392	0.05347	0.001	0.00092	0.01179	0.00685	0.02605	0.03855	0.00954	0.00519	0.03457	0.04228	0.02064
Clostridiales		3e-05	0.00133	0.00078	0.001	0.00016	4e-05		0.00019	0.00021		0.00016	0.00028	0.00081	0.00085	0.00089	0.00025	7e-05	0.00024	0.00202	0.00212	0.00324	0.00053	0.00048	0.00252	0.00041	0.00118	0.00165	0.00024	0.00021	5e-05		0.00068	0.0011	0.0014	0.00088	0.00182	0.0018	0.00074	0.00029	0.0006	0.00239	0.00017	0.00122	0.00214	0.00088	0.0004	0.00174	0.00265
Coriobacteriales	0.00387	0.00328	0.0059	0.00823	0.00478	0.00471	0.0079	0.01072	0.00178	0.01583	0.01151	0.0269	0.00691	0.00423	0.00247	0.007	0.01781	0.01492	0.00722	0.00693	0.04677	0.03759	0.01509	0.00904	0.00652	0.00608	0.00637	0.00849	0.01579	0.01632	0.00517	0.00419	0.00382	0.00699	0.02372	0.03657	0.00183	0.00398	0.00366	0.00431	0.00416	0.00182	0.01218	0.03109	0.00484	0.0056	0.01422	0.00324	0.00439
DTUO25	4e-05																0.0002	0.0002			0.00022	0.00024	0.00031	0.00019			0.00021	0.0002					0.00019	0.00014	0.00016	0.00015	0.00013	4e-05					7e-05	0.00029			0.00037	0.00032	0.00022
Desulfovibrionales	0.00488	0.00298	0.00233	0.00441	0.0044	0.00352	0.00507	0.00502	0.00265	0.0031	0.01063	0.00958	0.00688	0.00413	0.00286	0.00297	0.00502	0.0102			0.00909	0.00641	0.00807	0.00677	0.0022	0.00149	0.00413	0.00475	0.00518	0.00492	0.0008		0.00159	0.00252	0.00107	0.00121	0.00189	0.00526	0.00023	0.00096	0.00167	0.00148	0.01228	0.00418	0.00321	0.00292	0.03366	0.01357	0.00033
Elusimicrobiales
Enterobacterales	0.00036	0.00051	6e-05	8e-05	6e-05	0.00028	9e-05	0.00013	0.00031	0.00075	0.00083	0.00199	0.00015	0.00019	0.00761	0.00154	0.00125	0.00146	0.00176	0.00062	0.00113	0.00499	0.00024	0.00051	0.00952	0.00585	7e-05	0.0006	5e-05	8e-05	0.00135		0.00055	0.00218	0.00085	0.00052	0.00193	0.012	0.00062	0.00083	0.00039	0.00116	0.01738	0.01242	0.00017	0.00581	0.00133	0.02113	0.0014
Erysipelotrichales	0.00313	0.00415	0.004	0.00342	0.00481	0.00366	0.00363	0.00452	0.00458	0.02502	0.00626	0.00857	0.00342	0.0019	0.00566	0.00191	0.00829	0.00865	0.00732	0.00329	0.00152	0.0015	0.00584	0.00616	0.00236	0.0015	0.00408	0.00375	0.00739	0.01853	0.00313	0.0021	0.00599	0.00679	0.02412	0.03255	0.00244	0.00279	0.00058	0.00087	0.00289	0.00345	0.00672	0.0068	0.00395	0.00508	0.00491	0.00344	0.00613
Eubacteriales	5e-05						0.00011	0.00017		4e-05	5e-05	0.0001					7e-05	0.00011			4e-05						0.00019	0.00012			5e-05		0.00034	0.00047	6e-05								0.00016	0.00035			5e-05
Exiguobacterales
Fibrobacterales
Flavobacteriales	0.0006	0.00045	0.00059	0.00091						2e-05			0.00125	0.00027		1e-05	0.00016	0.00049					0.00137	0.00074			0.00086	0.00154	0.00095	0.0019	0.0006			3e-05	6e-05	6e-05							0.00034	0.00097			0.0012	0.00158	0.00032
Fusobacteriales	6e-05	6e-05	4e-05	5e-05	8e-05	9e-05	8e-05	0.00011	6e-05	8e-05	0.00039	0.00027	0.00032	0.00023	5e-05	4e-05	0.00015	0.00014	0.00015	9e-05		5e-05			0.00359	0.00019	8e-05		4e-05	4e-05	4e-05		4e-05	3e-05			6e-05	8e-05	8e-05	0.00012	0.0001	0.00012	0.0001	7e-05	6e-05		9e-05	0.00011
Gastranaerophilales	0.00469	0.01287	0.00111	0.00101	0.00041	0.00934	0.00013	0.00017	0.0001	0.00011	0.0001	0.00012	0.00017	9e-05	0.00021	0.0002	0.00098	0.00214	0.00017	0.00019	0.00012	0.00012	0.00021	0.00021	9e-05		0.00018	0.00015	0.00023	0.00014	0.0021		0.00091	0.00025	4e-05	9e-05	0.00024	0.00024	0.00034	0.0004	0.00046	0.00055	0.00119	0.00051	0.0003	0.00026	0.00162	0.00702	0.00022
HGM11514		4e-05	0.0002	0.00026			4e-05	4e-05	5e-05	0.00014	6e-05		6e-05				0.00029	0.00018			8e-05	0.00011	0.00011	8e-05			0.0001	5e-05	6e-05	0.0001	6e-05		4e-05	5e-05	0.00015	0.0002								0.0001	9e-05		0.00011	9e-05	0.00017
Haloplasmatales_A	9e-05	7e-05				7e-05		4e-05	5e-05	0.0001	0.00019	0.00027					0.00012		0.00016	0.00012	0.00048	0.00053					0.00017	0.00013	7e-05	0.00011			0.00012	0.00024		5e-05	0.00062	0.00091			0.00073	0.00094			4e-05	0.00019			9e-05
Lachnospirales	0.27799	0.3494	0.20065	0.1845	0.15844	0.11366	0.16989	0.1023	0.11931	0.37959	0.23756	0.16014	0.21022	0.17579	0.1077	0.20829	0.26486	0.15837	0.10903	0.07516	0.03199	0.02587	0.11679	0.16659	0.06279	0.04332	0.09117	0.07338	0.07432	0.05463	0.2332	0.20124	0.0829	0.06846	0.05889	0.06375	0.20481	0.20419	0.07057	0.08228	0.19115	0.21617	0.12848	0.03688	0.09859	0.16028	0.12554	0.12331	0.17988
Lactobacillales	0.00096	0.00165	0.00162	0.0019	0.00149	0.00088	0.00081	0.00058	0.00046	0.00146	0.00095	0.0008	0.00082	0.00044	0.00064	0.00041	0.0014	0.00054	0.01684	0.00205	0.00199	0.00157	0.00054	0.0007	0.00582	0.00432	0.00111	0.00108	0.00056	0.00191	0.00215	0.00225	0.0004	0.00078	0.00152	0.00108	0.00288	0.00399	0.0002	0.00011	0.00038	0.00064	0.00101	0.00141	0.00033	0.00035	0.00091	0.00042	0.00198
MGYG000004109
ML615J-28	0.00012	0.00012	0.00018	0.00011	0.0002	0.00025	9e-05	0.00011	0.00013	8e-05	6e-05	0.0001	0.00011	7e-05	0.00018	7e-05	0.00085	0.01898	9e-05	0.00014	0.00943	0.00642	0.00267	0.00238			0.00207	0.00219			7e-05		0.0003	0.0001	0.00204	0.0022	0.02158	0.0076		0.00011	9e-05	7e-05	0.01463	0.0029			0.00865	0.00809
Methanobacteriales	0.00079	0.00057	0.00133	0.00064			0.00194	0.005	0.00011	9e-05	0.00038	0.00069	0.00249	0.00196	0.00037	0.0001	0.00447	0.00562	0.00089	0.00042	0.01624	0.01406	0.00582	0.0054			0.00693	0.01146					0.00442	0.00482	0.00699	0.01116	0.00477	0.00379			0.00233	0.00308	0.01249	0.01115	0.0006	0.00028	0.0043	0.00674	0.00821
Methanomassiliicoccales																							0.0071	0.00313			0.00027	0.00016							0.00224	0.00175													0.00033
Methanomicrobiales
Monoglobales		2e-05			4e-05		4e-05		0.00013	0.0003	0.00014	0.00012			5e-05	0.00015	0.00071	0.00374			0.00156	0.00052	6e-05	0.00011			0.00098	0.00038			6e-05		8e-05	3e-05	0.00011	6e-05		4e-05						4e-05			0.00047	0.00048	0.00016
Monoglobales_A	0.00055	0.00037	0.00116	0.00144	0.00137	0.00074	0.00023	0.00023	0.00053	0.00254	0.00026	0.00013	0.00284	0.00121	0.00047	0.0008	0.00421	0.00131	0.00105	0.00072	0.00038	0.00033	0.00119	0.00108	0.00028		0.00129	0.00077	0.00037	0.00025	0.00037		0.00092	0.00059	0.00048	0.00034	0.00093	0.00061	5e-05	9e-05	0.00097	0.00242	0.00093	0.00081	0.00058	0.00052	0.00112	0.00059	0.00165
Mycobacteriales										3e-05																												5e-05
Mycoplasmatales
Opitutales	0.00111	0.00068			0.00156	0.0031		0.0021					0.00127	0.00065	9e-05	0.0001		5e-05			5e-05		0.00316	0.00099	4e-05		0.0065	0.00425					0.00028	0.00011	0.00614	0.00419							0.01714	0.02806	0.00567	0.00111	0.00386	0.01016	0.00154
Oscillospirales	0.1444	0.14207	0.16602	0.1947	0.13632	0.09392	0.13736	0.12821	0.10971	0.19604	0.09422	0.11407	0.24149	0.16572	0.0663	0.1889	0.33379	0.24325	0.1029	0.10101	0.17026	0.16961	0.27388	0.34453	0.08118	0.06882	0.23873	0.21201	0.2124	0.21071	0.21602	0.16561	0.1221	0.17958	0.32734	0.30542	0.17298	0.19064	0.01181	0.03319	0.10093	0.08452	0.339	0.35127	0.1974	0.13802	0.27675	0.2586	0.28037
Paenibacillales
Peptococcales	6e-05	7e-05	0.00053	0.00052	7e-05	5e-05	6e-05	7e-05	8e-05	0.0006			8e-05	8e-05	0.0007	0.0012	0.00091	0.00018	0.00034	0.00052			0.00014	0.00016	0.00031	0.00043	0.00021	0.00019	0.0001	0.00017	0.00015		0.0002	0.00014	0.00068	0.00093	0.00051	0.00047			6e-05	0.0001	0.0009	0.00011	0.00055	0.00048	0.00016	0.00033	0.00058
Peptostreptococcales	0.00093	0.00109	0.0017	0.00197	0.002	0.00126	0.00237	0.00178	0.0009	0.00375	0.0015	0.00256	0.00284	0.0022	0.00146	0.00161	0.00342	0.00281	0.00302	0.00159	0.00402	0.00352	0.00301	0.003	0.00088	0.00041	0.00233	0.00209	0.00407	0.00565	0.00173	0.0021	0.00337	0.00435	0.00377	0.00617	0.00646	0.00826	0.00031	0.00039	0.00058	0.00086	0.00373	0.00514	0.00283	0.00195	0.00228	0.0016	0.00295
Propionibacteriales																				4e-05															8e-05									0.00019
Pseudomonadales																																											7e-05	5e-05
RF32			8e-05				0.00067	0.00869		4e-05	0.00602	0.00041	0.00247	0.00136	3e-05	9e-05	0.00017	0.00021			4e-05	4e-05	5e-05		0.00032	8e-05	0.00414	0.0032	0.00485	0.00549	0.00327	0.00165	0.00176	0.00034	0.00017	7e-05	0.00488	0.00211			0.01273	0.01607	0.00365	0.00123			0.00714	0.00902	0.0003
RF39	0.00086	0.00058	0.00088	0.00096	0.00061	0.00027	0.00033	0.00039	0.00934	0.07683	0.00047	0.00045	0.00032	0.00083	0.00104	0.00141	0.00025	0.00028	0.00163	0.00114	0.04205	0.04463	0.03359	0.03956	0.00302	0.00397	0.01619	0.01595	0.0001	0.00011	0.02084	0.01116	0.00203	0.00245	0.03426	0.04717	0.06286	0.04859	0.00036	0.0004	0.00033	0.00039	0.01815	0.03539	0.02563	0.01959	0.00084	0.00029	0.02795
RFN20	6e-05	8e-05	4e-05	4e-05			0.00011	0.00014	2e-05				6e-05	4e-05	0.00012	5e-05	0.0001	0.00025	0.00025	0.00015	9e-05	0.0001	0.00012	0.00017			4e-05	8e-05		4e-05	3e-05			2e-05	0.00032	0.00011	0.00068	0.00014					0.0001	4e-05	9e-05	0.00013	0.00037	0.00112	6e-05
RFP12																						4e-05													3e-05	5e-05
RUG12999									0.00012	0.00028																									4e-05	8e-05
Rhizobiales
Rhizobiales_A
Rs-D84
Rubeoparvulales
Saccharimonadales	4e-05	6e-05	7e-05	0.00012						6e-05					4e-05	2e-05		0.00012							4e-05						3e-05				0.00011	0.0001	4e-05	5e-05
Saccharofermentanales			3e-05	4e-05																																					4e-05	4e-05						4e-05
Selenomonadales	5e-05	6e-05	7e-05	5e-05	0.03518	0.0163	4e-05	4e-05	0.01593	0.00137		5e-05	0.00014	0.00012	3e-05	2e-05	6e-05	8e-05	4e-05	6e-05	4e-05				0.01833	0.01105			7e-05	8e-05	0.01881	0.01595		3e-05	0.00011		6e-05	0.0001	0.04939	0.04725	6e-05	5e-05	0.00081	0.00383			8e-05	0.00011	6e-05
Sphaerochaetales
Sphingomonadales
Staphylococcales																1e-05		5e-05													5e-05
Streptomycetales
Synergistales							0.00061	0.00086									0.00072	0.00476					0.00014	0.0002			0.00019	6e-05					0.0001	0.00023	0.00714	0.00659							0.00042	0.00353	5e-05	6e-05			6e-05
TANB77	0.00164	0.00189	0.00056	0.00071	0.00241	0.00213	0.00045	0.00036	0.00122	0.00258	0.00106	0.00065	0.00372	0.00136	0.00051	0.00045	0.00918	0.02481	0.00084	0.0008	0.1584	0.23297	0.02324	0.03826	0.00091	0.00067	0.03282	0.03241	0.0047	0.00698	0.0168	0.01954	0.00707	0.0092	0.01443	0.01945	0.00249	0.00327	0.00096	0.0011	0.00158	0.00072	0.00059	0.00058	0.00524	0.01063	0.01888	0.00954	0.00911
Thermoactinomycetales
Tissierellales	0.00021	0.00035	0.00019	0.00013	0.00018	0.00014	0.00016	0.00015	8e-05	5e-05	0.00014	0.00027	0.00022	0.00017	0.00012	7e-05	0.00036	0.00028	0.00027	0.00023	9e-05	9e-05	9e-05	0.00014	0.00019	0.00021	0.00026	0.00019	0.00025	0.00021			0.00022	0.00017	0.00038	0.00013	0.00018	0.00019	0.00023	0.0004	0.00031	0.00031	9e-05	9e-05	0.00021	0.00017	6e-05	0.00014	0.00022
Treponematales
UBA1212	5e-05	6e-05	5e-05	4e-05			6e-05	5e-05		9e-05							0.00038	0.00671		4e-05	0.00082	0.0007		7e-05			0.00497	0.00504	5e-05	5e-05	9e-05		5e-05	8e-05	0.00897	0.00819	4e-05		4e-05				0.00011	0.00013	9e-05		0.00189	0.00171	0.00014
UBA1407
UBA4068	6e-05												0.00011				0.00024	0.00018					0.00012	0.00014			0.00012	6e-05	0.00022	0.0002			4e-05	8e-05	0.00033	0.00025	0.00011	0.00017					0.0001	0.00015	4e-05		0.00011	0.00019	0.00011
UBA4248
UBA7702																					4e-05	4e-05													8e-05	0.0001
UMGS1810		4e-05							2e-05	6e-05													0.00013	6e-05			8e-05						4e-05	3e-05	5e-05	7e-05							5e-05
UMGS1840			0.00036	0.00049	5e-05		9e-05	4e-05	0.00426	0.01088			0.00018	8e-05		4e-05	0.00022	9e-05					0.00034	0.00031			0.00012				0.00027			3e-05	0.00016									0.00011	0.00013		0.00013	0.00019	8e-05
UMGS1883										3e-05							0.0001	0.00011						5e-05
Veillonellales	0.00849	0.00702	0.00098	0.00083	0.00745	0.0058	0.00087	0.00069	0.02822	0.07338	0.0105	0.01016	0.01936	0.02757	0.00101	0.00279	0.00052	0.00081	0.00139	0.00116	0.01441	0.01311	0.02012	0.02294	0.02397	0.02061	0.00203	0.00215	0.0032	0.00346	0.00067	0.00097	0.00662	0.00741	0.0002	0.00013	0.00656	0.00557	0.00342	0.00235	0.00123	0.00168	0.00089	0.00072	0.001	0.00104	0.00037	0.00041	0.02068
Verrucomicrobiales	0.00049	0.00024	0.00253	0.00418	0.001	0.00286	0.00255	0.01988	0.00624	0.02239					0.00384	0.00066	0.00682	0.01932			0.01681	0.02354	0.0063	0.0271	0.00029	0.00084	0.01471	0.0152			0.00052	0.00322	0.00023	0.00043	0.06925	0.05096	0.00687	0.00185			0.0004	0.00091	0.0066	0.00416	0.02027	0.01092	0.04905	0.02939	0.012
Victivallales			0.00225	0.00088			9e-05	0.00578	0.00068	0.00029	0.00022	0.00054	0.00513	0.00269	0.00043	0.00054	0.00011	0.00275			0.01084	0.00564	0.00621	0.00165			0.00188	0.00156	0.00018	0.00025	0.00029		0.00058	0.0005	0.00877	0.00797	0.00384	0.0016	3e-05		0.00022	0.00011	0.01428	0.01361	0.00827	0.00177	0.00308	0.00661	0.01117
Xanthomonadales
Xenobiales																																										6e-05
[truncated: 507 more columns]

## Sheet: Table S4
S4: Kraken2/ bracken output: Family-level
name	ERR3472641_UHGG.family_100bracken	ERR3472642_UHGG.family_100bracken	ERR3472643_UHGG.family_100bracken	ERR3472644_UHGG.family_100bracken	ERR3472645_UHGG.family_100bracken	ERR3472646_UHGG.family_100bracken	ERR3472647_UHGG.family_100bracken	ERR3472648_UHGG.family_100bracken	ERR3472649_UHGG.family_100bracken	ERR3472650_UHGG.family_100bracken	ERR3472651_UHGG.family_100bracken	ERR3472652_UHGG.family_100bracken	ERR3472653_UHGG.family_100bracken	ERR3472654_UHGG.family_100bracken	ERR3472655_UHGG.family_100bracken	ERR3472656_UHGG.family_100bracken	ERR3472657_UHGG.family_100bracken	ERR3472658_UHGG.family_100bracken	ERR3472659_UHGG.family_100bracken	ERR3472660_UHGG.family_100bracken	ERR3472661_UHGG.family_100bracken	ERR3472662_UHGG.family_100bracken	ERR3472663_UHGG.family_100bracken	ERR3472664_UHGG.family_100bracken	ERR3472665_UHGG.family_100bracken	ERR3472666_UHGG.family_100bracken	ERR3472667_UHGG.family_100bracken	ERR3472668_UHGG.family_100bracken	ERR3472669_UHGG.family_100bracken	ERR3472670_UHGG.family_100bracken	ERR3472671_UHGG.family_100bracken	ERR3472672_UHGG.family_100bracken	ERR3472673_UHGG.family_100bracken	ERR3472674_UHGG.family_100bracken	ERR3472675_UHGG.family_100bracken	ERR3472676_UHGG.family_100bracken	ERR3472677_UHGG.family_100bracken	ERR3472678_UHGG.family_100bracken	ERR3472679_UHGG.family_100bracken	ERR3472680_UHGG.family_100bracken	ERR3472681_UHGG.family_100bracken	ERR3472682_UHGG.family_100bracken	ERR3472683_UHGG.family_100bracken	ERR3472684_UHGG.family_100bracken	ERR3472685_UHGG.family_100bracken	ERR3472686_UHGG.family_100bracken	ERR3472687_UHGG.family_100bracken	ERR3472688_UHGG.family_100bracken	ERR3472689_UHGG.family_100bracken
Acidaminococcaceae	0.00175	0.00161	0.00456	0.00522	0.0121	0.00885	0.01209	0.00611	3e-05	7e-05	0.05383	0.06829			0.01291	0.02037	0.04271	0.02393	0.00827	0.01135	0.00187	0.00182	6e-05		0.02102	0.01099	0.00912	0.00626	0.0033	0.00348	0.00611	0.00579	0.00469	0.00864	0.00136	0.00117	0.00576	0.01023	0.02149	0.02535	0.00808	0.00888	0.02236	0.00839	0.00577	0.00509	0.00965	0.00943	0.00149
Actinomycetaceae	0.00016	0.00016	0.00011	0.00016	6e-05	9e-05	0.00031	0.00019	5e-05	0.00033	0.0002	0.00024	7e-05	4e-05	9e-05	0.00016	0.00013	0.00012	0.00028	0.0004	0.00024	0.00018	0.00018	0.00019	0.00021	0.00013	6e-05	9e-05	7e-05	7e-05	0.00012		4e-05	0.00013	0.00016	0.00022	9e-05	0.0002	5e-05	7e-05			0.00013	0.00019	9e-05	9e-05	0.00013	0.00013	0.00018
Acutalibacteraceae	0.01725	0.01839	0.00641	0.00836	0.02196	0.01487	0.01391	0.01674	0.00326	0.01477	0.01695	0.02213	0.03761	0.03506	0.0154	0.05194	0.07398	0.06252	0.00673	0.01134	0.04783	0.05208	0.04883	0.06928	0.02805	0.0205	0.04371	0.04079	0.03582	0.04359	0.01885	0.01828	0.01172	0.02147	0.04049	0.04351	0.02446	0.03524	0.00075	0.00199	0.00933	0.01909	0.07805	0.14619	0.03394	0.0182	0.04515	0.0205	0.05659
Aerococcaceae		4e-05																	4e-05
Aeromonadaceae
Akkermansiaceae	0.00049	0.00024	0.00253	0.00418	0.001	0.00286	0.00255	0.01989	0.00624	0.02239					0.00384	0.00066	0.00682	0.01933			0.01681	0.02355	0.0063	0.0271	0.00029	0.00084	0.01472	0.0152			0.00052	0.00323	0.00023	0.00043	0.06927	0.05099	0.00687	0.00185			0.0004	0.00091	0.0066	0.00417	0.02028	0.01092	0.04907	0.0294	0.012
Amphibacillaceae
Anaerofustaceae								3e-05		3e-05							6e-05	6e-05
Anaeroplasmataceae															3e-05																													4e-05				5e-05	8e-05
Anaerotignaceae	0.00212	0.00244	0.00179	0.00241	0.00198	0.00136	0.00155	0.00036	0.00077	0.0155	0.00254	0.00552	0.00241	0.00186	0.00072	0.001	0.00905	0.00227	5e-05	6e-05	0.00019	0.00019	0.00089	0.00097	0.00099	0.00028	0.00069	0.00057	0.00204	0.00189	0.00409	0.00248	0.00018	0.00022	0.00042	0.00044	0.00046	0.00039	0.00029	0.00043	0.00142	0.00128	0.00199	0.00017	0.00062	0.0007	0.00153	0.00083	0.0011
Anaerovoracaceae	0.0009	0.00088	0.00156	0.0019	0.00132	0.00088	0.00182	0.00139	0.00037	0.00327	0.0012	0.00238	0.00254	0.00212	0.00072	0.00105	0.00322	0.00262	0.00214	0.00101	0.00213	0.0018	0.00257	0.0027	0.00034	0.00024	0.00116	0.00108	0.0038	0.0052	0.00119	0.00113	0.001	0.0014	0.00347	0.00597	0.00309	0.00488	0.00012	0.00027	0.00048	0.00058	0.00293	0.0043	0.00244	0.00155	0.00175	0.00151	0.00174
Aquaspirillaceae
Atopobiaceae	0.00015	0.00012	7e-05				0.00023	0.00033		3e-05		6e-05	0.00028	0.00012		2e-05			0.00104	0.00081	0.01387	0.0138	0.00092	0.00065	0.00017	0.00024			0.00025	0.00015			0.0002	0.00036	0.01015	0.01302	8e-05	8e-05						7e-05
BX7													0.00019	3e-05			0.00093	0.00035			0.00015	7e-05	0.00114	0.00067			0.00081	0.0006			5e-05		5e-05	3e-05	0.00033	0.00028	0.00024	0.00029					0.0011	0.00141					0.00027
Bacillaceae
Bacillaceae_C
Bacillaceae_D
Bacillaceae_G			0.00025	0.00019	0.00086	0.00126			0.00148				0.0004	0.00096	0.00104	0.00057									0.00175	0.00237							0.00058	0.00038					0.0016	0.00126
Bacillaceae_L
Bacteroidaceae	0.34877	0.31636	0.43481	0.3879	0.53787	0.63645	0.53344	0.48641	0.603	0.06296	0.43388	0.44336	0.38075	0.53088	0.67146	0.43221	0.11054	0.20327	0.62467	0.68339	0.17989	0.13726	0.12684	0.07936	0.67462	0.78269	0.24892	0.26991	0.32497	0.28853	0.35309	0.42201	0.48289	0.36329	0.06562	0.05426	0.31175	0.29114	0.80789	0.76094	0.6038	0.58878	0.19082	0.2162	0.40532	0.44768	0.12188	0.09276	0.25697
Barnesiellaceae	0.01289	0.0103	0.01004	0.01059	0.01277	0.01192	0.0095	0.02008	0.01543	0.01605	9e-05	0.0001	0.00372	0.00182	0.0026	0.00347	0.00863	0.00716	0.00477	0.00212	0.0054	0.00732	0.00096	0.00058	0.00023		0.00917	0.00681	0.01398	0.01335	0.01382	0.01655	0.02014	0.02731	0.00052	0.00361	0.0152	0.01892	0.00084	0.00217	0.00011	9e-05	0.00101	0.00062			0.01981	0.03296	0.00014
Beijerinckiaceae
Bifidobacteriaceae	9e-05	3e-05	0.0061	0.00687	0.00712	0.00559	0.00106	0.00119	0.00066	0.00573	0.00331	0.00938	0.00082	0.00081	0.00022	0.00304	0.01734	0.0094	0.0037	0.00936	0.02249	0.02506	0.00477	0.00318	0.00081	0.00185	0.00926	0.00735			0.00706	0.00549	0.00195	0.00456	0.02219	0.03398	0.00052	0.00089	0.00542	0.00467	0.00102	0.00139	0.00428	0.01054			0.00482	0.00212
Borkfalkiaceae	0.00067	0.0005	0.00648	0.00263	0.00047	0.0007	0.00043	0.00051	0.00046	0.00015	0.00046	0.0004	0.00105	0.00054	0.00036	0.00055	0.00027	0.00324			0.00311	0.00207	0.0008	0.00061			0.00137	0.00119	0.00413	0.00168	0.00034	0.0009	0.00063	0.00015	0.00187	0.0011	0.0016	0.0006					0.00257	0.00131	0.00151	0.00125	0.00222	0.00721	0.00209
Brachyspiraceae																								4e-05
Brevibacteriaceae
Burkholderiaceae	0.00974	0.01213	0.0083	0.01517	0.00801	0.00752	0.00196	0.0077	0.00364	0.00059	0.00761	0.01043	0.00879	0.00892	0.01059	0.01896	0.00449	0.0051	0.00763	0.02479	0.00642	0.00485	0.01084	0.00872	0.01897	0.013	0.00532	0.00711	0.00489	0.00247	0.00416	0.00436	0.00557	0.00612	0.00168	0.0023	0.0001	8e-05	0.01224	0.0126	0.01065	0.00785	0.00888	0.00751	0.00928	0.00848	0.00899	0.00444	0.01362
Butyricicoccaceae	0.00209	0.00162	0.00176	0.0018	0.00085	0.00062	0.00101	0.00098	0.00042	0.00278	0.00235	0.00234	0.003	0.0013	0.0005	0.00091	0.00288	0.00206	0.00325	0.00163	0.0011	0.0009	0.00202	0.00187	0.00059	0.00075	0.00183	0.00156	0.00264	0.00153	0.00185	0.00128	0.00149	0.00326	0.00134	0.00117	0.00201	0.003	0.00024	0.00043	0.00115	0.00273	0.0023	0.002	0.00101	0.0014	0.00497	0.00286	0.00226
CAG-138	0.00023	0.00016	0.00014	0.00016	8e-05	0.0001	8e-05	8e-05	9e-05	0.00012		0.0001	0.00054	5e-05	5e-05	6e-05	0.00478	0.01792	5e-05		0.06731	0.07386	0.04038	0.04631			0.0235	0.01102	0.0001	0.00012	0.00109		0.00366	0.00452	0.13738	0.14029	0.01543	0.01625			4e-05		0.00617	0.00862	0.00323	0.00107	0.00713	0.00178	0.00484
CAG-239			8e-05				0.00067	0.00869		3e-05	0.00602	0.00041	0.00247	0.00135		9e-05	0.00017	0.00021				3e-05	5e-05		0.00032	8e-05	0.00414	0.0032	0.00484	0.00549	0.00326	0.00165	0.00175	0.00034	6e-05		0.00485	0.0021			0.0127	0.01605	0.00365	0.00123			0.00714	0.00901	0.0003
CAG-272	0.0009	0.0009	0.00059	0.00054	0.00023	0.00034	0.00015	0.0002	0.00016	0.00041	0.00054	0.00045	0.00341	0.00305	0.00012	0.00036	0.00297	0.00285	0.00024	0.00027	0.0147	0.00978	0.02933	0.01347	0.0001	6e-05	0.00296	0.00268	0.00046	0.00044	0.00081	0.00075	0.00072	0.00081	0.00473	0.00394	0.00446	0.00173	3e-05		0.00018	0.00017	0.0069	0.00369	0.00451	0.00236	0.00294	0.00184	0.00192
CAG-274		4e-05			6e-05		0.00231	0.00028		5e-05			0.00094	0.00088	5e-05	0.00012		6e-05																2e-05			0.00017	0.00016	0.00018	0.00022	8e-05	0.00012	5e-05	6e-05			0.00101	0.00019
CAG-288																					5e-05	4e-05															0.00023	5e-05
CAG-312	0.00111	0.00068			0.00156	0.0031		0.0021					0.00127	0.00065	9e-05	0.0001		4e-05			5e-05		0.00316	0.001	4e-05		0.00651	0.00425					0.00028	0.00011	0.00614	0.00419							0.01715	0.02806	0.00568	0.00111	0.00386	0.01016	0.00154
CAG-313	0.00011	0.0001	0.00018	0.00011	0.0002	0.00025	0.0001	0.00011	0.00013	6e-05	6e-05	0.0001	0.00011	7e-05	0.00018	6e-05	0.00085	0.01899	9e-05	0.00014	0.00943	0.00643	0.00267	0.00237			0.00207	0.0022			7e-05		0.0003	9e-05	0.00202	0.00216	0.02151	0.00759		0.00011	8e-05	7e-05	0.01464	0.00289			0.00865	0.00808
CAG-314	0.00017	0.00011	0.0001	8e-05							0.00011	0.0001					0.00015	0.00014			0.00943	0.00961	0.00135	0.0009			0.01059	0.00795	4e-05	5e-05	4e-05		0.00124	0.00036	0.08773	0.05066	0.00058	0.00015				8e-05	0.00061	0.0005	0.00019	0.00012	0.00322	0.00383	4e-05
CAG-382	0.00015	0.00013	9e-05	0.00012	4e-05	4e-05		3e-05	0.00088	0.00012	0.00027	0.00013	0.0001	0.00014	3e-05	9e-05	0.0011	0.00176			0.00285	0.00323	0.0029	0.00272	0.00014	8e-05	0.00185	0.00178	0.00047	0.00056	0.00107	0.00113	0.00049	0.0008	0.00307	0.00412	0.00113	0.00159			9e-05	0.00017	0.00063	0.00136	0.00013	0.00015	0.00481	0.00297	0.00091
CAG-449		5e-05					7e-05	9e-05																				5e-05									4e-05										4e-05	0.00017
CAG-465							7e-05	7e-05		3e-05											0.00015	0.00015	4e-05	7e-05	4e-05						6e-05			3e-05		0.00012			3e-05										0.00702
CAG-508	0.00161	0.00187	0.00053	0.00065	0.00238	0.00213	0.00031	0.00025	0.00121	0.00253	0.00106	0.00065	0.00369	0.00134	0.00049	0.00043	0.00914	0.0248	0.00084	0.0008	0.15829	0.23286	0.02316	0.03815	0.00087	0.00064	0.0328	0.03237	0.00469	0.00698	0.01674	0.01971	0.00705	0.00917	0.01437	0.01928	0.00243	0.00323	0.00093	0.00105	0.00157	0.00072	0.00051	0.00053	0.00524	0.0106	0.01889	0.00953	0.00209
CAG-552			0.00032	0.00024				4e-05		3e-05								0.00043			0.00182	0.00161	0.00034	0.00017			0.00127	0.00093	0.00045	0.00018	8e-05		0.00038	0.00011	0.00087	0.00063	0.00067	0.00034					0.00014	0.00017	0.00013	0.00017	0.00045	0.00101	7e-05
CAG-631			4e-05					4e-05	2e-05					3e-05	0.00011	4e-05		0.00018	0.00022	0.00013	3e-05	4e-05	0.00011	0.00016											0.00029	7e-05	0.00036	6e-05					7e-05		8e-05	0.00013	9e-05	9e-05
CAG-698										2e-05																											7e-05
CAG-74	0.00622	0.00444	0.00746	0.00957	0.00156	0.00099	0.00077	0.00124	0.00177	0.00653	8e-05	0.0001	0.00274	0.00135	0.0005	0.00053	0.00584	0.00697			0.02558	0.01824	0.00633	0.00685	9e-05		0.00452	0.00491	0.00617	0.006	0.00098	0.00098	0.00382	0.00732	0.01623	0.01745	0.03119	0.02982			0.01146	0.00647	0.0056	0.0148	0.00283	0.00208	0.01932	0.02491	0.01233
CAG-826																	7e-05	8e-05																			4e-05										0.00024	0.00085
CAG-917			0.00012						0.00056	5e-05		0.00019	0.00022	0.00048				4e-05		5e-05	0.00013	0.00013	0.0498	0.02562	0.00056	0.0008	6e-05		3e-05		0.00024		0.00012	6e-05	0.00525	0.00688	0.00079	0.00235	0.00092	0.0008			6e-05	4e-05			4e-05	9e-05
CAG-977																																			0.0001
CAIPTA01
Caldibacillaceae
Campylobacteraceae
Caulobacteraceae
Cellulomonadaceae
Cellulosilyticaceae
Christensenellaceae	0.00021	0.0002	0.00026	0.00041	0.00011	0.00018	0.00029	0.00031	0.00031	0.00085	0.00072	0.00058	0.00037	0.00029	8e-05	7e-05	0.00091	0.0007	4e-05		0.00046	0.00045	0.00042	0.00065			0.00036	0.00032	0.00047	0.00081	0.00059		0.00015	0.00024	0.00048	0.00052	0.00046	0.00067			8e-05	9e-05	0.00055	0.00091	0.00023	0.00011	0.0005	0.00062	0.00019
Clostridiaceae		3e-05	0.00133	0.00078	0.001	0.00016	4e-05		0.00019	0.00021		0.00016	0.00028	0.00081	0.00085	0.00089	0.00025	7e-05	0.00024	0.00202	0.00212	0.00325	0.00053	0.00048	0.00252	0.00041	0.00118	0.00165	0.00024	0.00021	5e-05		0.00068	0.0011	0.0014	0.00088	0.00182	0.0018	0.00074	0.00029	0.0006	0.00239	0.00017	0.00122	0.00214	0.00088	0.0004	0.00174	0.00265
Coprobacteraceae	0.00028	0.00027	0.00025	0.00022	0.0006	0.00042	0.00021	0.00026	0.00075	0.00025	8e-05	0.0001	0.00018	0.00016	0.00016	0.0001	5e-05	0.00014	0.0007	0.00048	0.00092	0.00073	0.00153	0.00155	4e-05		0.00143	0.00107	0.00065	0.00067	0.00085	0.00083	0.00014	0.00014	0.00017		0.0004	0.00038			0.00037	0.00034	0.001	0.00043	0.00141	0.00179	0.00122	0.00057	0.00485
Coriobacteriaceae	0.00224	0.00178	0.00211	0.00256	0.00344	0.00321	0.0062	0.00805	0.00153	0.01261	0.0048	0.01042	0.00414	0.00309	0.002	0.00583	0.01268	0.00889	0.00369	0.00417	0.02366	0.01807	0.00551	0.0037	0.00446	0.00441	0.00485	0.00447	0.0078	0.00913	0.00397	0.00316	0.0028	0.00489	0.00542	0.00746	0.00126	0.00273	0.00337	0.00389	0.00296	0.00168	0.00949	0.02481	0.00347	0.00427	0.00965	0.00238	0.0036
DSM-1321		3e-05	6e-05	5e-05			4e-05	3e-05	7e-05	3e-05			5e-05	4e-05	0.0001	7e-05	4e-05					0.00019					6e-05			4e-05	0.0001				7e-05	8e-05	5e-05	4e-05							0.0001
DSM-18226
DTU023			3e-05	4e-05																																					4e-05	4e-05						4e-05
DTU072
Desulfovibrionaceae	0.00488	0.00298	0.00233	0.00441	0.0044	0.00352	0.00507	0.00502	0.00265	0.0031	0.01064	0.00958	0.00688	0.00413	0.00286	0.00297	0.00502	0.0102			0.0091	0.00641	0.00807	0.00677	0.0022	0.00149	0.00413	0.00475	0.00518	0.00493	0.0008		0.00159	0.00252	0.00107	0.00121	0.00189	0.00526	0.00023	0.00096	0.00167	0.00148	0.01229	0.00418	0.00321	0.00292	0.03367	0.01357	0.00033
Dethiosulfovibrionaceae																																													4e-05	6e-05
Dialisteraceae	0.00741	0.00565	6e-05	0.0001	0.00696	0.00552	0.00031	5e-05	0.02785	0.07303	0.00838	0.0077	0.01867	0.02692	0.00019	0.00071	0.00012	6e-05			0.01387	0.01264	0.0199	0.02268	0.0181	0.01217	0.00023	0.00034	0.00296	0.00319	0.00028		0.00602	0.00671	9e-05		0.0042	0.0037	0.00023	0.0003	0.0002	8e-05	7e-05	0.00018	0.00041	0.0002	6e-05	5e-05	0.0198
Domibacillaceae
Dysgonomonadaceae
Eggerthellaceae	0.00147	0.00137	0.0037	0.00563	0.00133	0.00149	0.00146	0.00233	0.00024	0.00319	0.00668	0.01639	0.00249	0.00102	0.00044	0.00101	0.00509	0.00602	0.00247	0.00193	0.0092	0.00569	0.0034	0.00195	0.00188	0.00143	0.0015	0.00396	0.00439	0.00496	0.00118	0.00105	0.00081	0.00173	0.00494	0.00839	0.00049	0.00117	0.00027	0.0004	0.00118	0.00014	0.00257	0.00602	0.00135	0.00131	0.00344	0.00058	0.00076
Elusimicrobiaceae
Enterobacteriaceae	0.00027	0.00025			4e-05	0.00019		0.00012	0.00031	0.00074	0.00082	0.00199	5e-05	5e-05	0.00758	0.00153	0.00124	0.00144	0.00151	0.00052	0.00104	0.00488	0.00022	0.00051	0.00941	0.00553		0.00053	4e-05	8e-05	0.00097		0.00051	0.0021	0.00083	0.00051	0.00099	0.01172		0.00081	4e-05	0.00012	0.01736	0.01241	9e-05	0.00559	0.00125	0.02109	0.00139
Enterococcaceae					0.00012	0.00011	7e-05	9e-05	5e-05	5e-05	0.00012	8e-05	6e-05	4e-05	4e-05	3e-05			0.00024	0.00011		0.0002			0.0004		0.0001	5e-05	6e-05	7e-05	0.00016		8e-05	0.00038	7e-05	6e-05	4e-05				0.00014	0.00011			5e-05		8e-05	9e-05	0.0003
Erysipelatoclostridiaceae	0.0013	0.00194	0.00231	0.00246	0.00164	0.00122	0.00114	0.00126	0.00132	0.00905	0.00202	0.00356	0.0019	0.00066	0.00451	0.00124	0.00412	0.00293	0.00438	0.00183	0.00044	0.00028	0.00405	0.00436	0.00073	0.0005	0.0011	0.00095	0.00177	0.00242	0.00046		0.00093	0.00067	0.01279	0.01325	0.00089	0.00104	0.00022	0.00042	0.00117	0.00092	0.00413	0.00484	0.00052	0.00087	0.00219	0.00105	0.00079
Erysipelotrichaceae	0.00183	0.00221	0.00169	0.00096	0.00317	0.00244	0.00249	0.00326	0.00326	0.01597	0.00425	0.00501	0.00152	0.00124	0.00115	0.00066	0.00417	0.00572	0.00295	0.00147	0.00108	0.00122	0.00179	0.0018	0.00163	0.001	0.00298	0.00281	0.00562	0.01612	0.00267	0.0015	0.00506	0.00612	0.01134	0.01931	0.00155	0.00175	0.00036	0.00046	0.00171	0.00253	0.00259	0.00196	0.00343	0.00421	0.00272	0.00239	0.00534
Eubacteriaceae	4e-05						0.00011	0.00014			5e-05	9e-05						5e-05			4e-05						0.00018	0.0001			5e-05		0.00033	0.00047	6e-05								0.00015	0.00032			5e-05
Exiguobacteraceae
F082							4e-05																				5e-05	5e-05	0.00011	0.00018				2e-05	4e-05	7e-05												4e-05
Fibrobacteraceae
Filifactoraceae
Firm-18
Flavobacteriaceae
Fusobacteriaceae	6e-05	6e-05	4e-05	5e-05	8e-05	9e-05	8e-05	0.00011	6e-05	7e-05	0.00038	0.00026	0.0003	0.00019	4e-05	4e-05	0.00015	0.00014	0.00015	9e-05		5e-05			0.00359	0.00018	8e-05		4e-05	4e-05	4e-05		4e-05	2e-05			6e-05	8e-05	8e-05	0.00011	0.0001	0.00011	0.0001	7e-05	6e-05		9e-05	0.00011
GCA-900066905										3e-05																																		0.00015
Garciellaceae
Gastranaerophilaceae	0.00467	0.01285	0.00112	0.00101	0.00041	0.00934	0.00013	0.00017	0.0001	0.00011	0.0001	0.00012	0.00017	9e-05	0.00021	0.0002	0.00098	0.00214	0.00018	0.00019	0.00012	0.00012	0.00021	0.00021	9e-05		0.00018	0.00015	0.00023	0.00014	0.0021		0.00091	0.00025	4e-05	9e-05	0.00024	0.00024	0.00034	0.0004	0.00047	0.00055	0.00119	0.00051	0.0003	0.00026	0.00161	0.00701	0.00022
Gemellaceae																1e-05		5e-05													5e-05
HGM11327		3e-05								2e-05						2e-05	4e-05																7e-05	7e-05				6e-05										4e-05	0.00015
HGM11417		3e-05																0.00011																			0.00017	4e-05									0.00028	0.00171	4e-05
HGM11501																	8e-05	0.0001
HGM11514		4e-05	0.0002	0.00026			4e-05	4e-05	5e-05	0.00014	6e-05		6e-05				0.00029	0.00018			8e-05	0.00011	0.00011	8e-05			0.0001	5e-05	6e-05	0.0001	6e-05		4e-05	5e-05	0.00015	0.0002								0.0001	9e-05		0.00011	9e-05	0.00017
HGM14224	4e-05																0.0002	0.0002			0.00022	0.00024	0.00031	0.00019			0.00021	0.0002					0.00019	0.00014	0.00016	0.00015	0.00013	4e-05					7e-05	0.00029			0.00037	0.00032	0.00022
Halomonadaceae
Helicobacteraceae
Lachnospiraceae	0.27501	0.34603	0.19779	0.18093	0.1553	0.1114	0.16554	0.10136	0.11773	0.36221	0.23468	0.15443	0.20612	0.1724	0.10669	0.20659	0.25446	0.15477	0.10878	0.07482	0.03056	0.02449	0.1149	0.16437	0.06169	0.04294	0.08912	0.07183	0.06791	0.0483	0.22815	0.19923	0.0819	0.06739	0.05633	0.06106	0.20252	0.20099	0.07006	0.08134	0.18925	0.21435	0.12546	0.03583	0.09695	0.15894	0.12126	0.12047	0.17709
Lactobacillaceae		4e-05					5e-05	6e-05	4e-05	2e-05	5e-05	7e-05		4e-05	7e-05	4e-05	0.00013	5e-05	0.00015	0.00063	0.00178	0.00104			0.00071	0.00029	7e-05	6e-05	8e-05	8e-05	0.00022			7e-05	0.00026	0.00016	4e-05	5e-05			7e-05	9e-05	0.0001	0.00016			4e-05	4e-05	0.00075
Leptotrichiaceae														3e-05
MGYG000000728		2e-05	4e-05							3e-05										4e-05															0.00095	0.00098									4e-05			9e-05
MGYG000003235
MGYG000004109
Marinifilaceae	0.00854	0.00728	0.00819	0.00892	0.00876	0.01084	0.00514	0.01299	0.00642	0.0056	0.00264	0.00399	0.01051	0.00689	0.00767	0.0075	0.00255	0.01336	0.00205	0.00187	0.00901	0.00808	0.00409	0.00279	0.00041	0.00013	0.01676	0.01496	0.00801	0.00995	0.00878	0.01279	0.01716	0.01678	0.00264	0.00357	0.00749	0.00783	0.00031	0.0014	0.00955	0.00648	0.01052	0.01319	0.01385	0.01404	0.00671	0.01366	0.01453
Massilibacillaceae
Megasphaeraceae	0.00048	0.00063			0.00013	6e-05			0.00011	0.00025	0.00145	0.00187	0.00024	0.00026	0.00047	0.00192			4e-05		8e-05	6e-05	6e-05	7e-05	0.00509	0.00705	0.00119	0.00111	4e-05	4e-05	6e-05		0.00015	0.00037			4e-05	4e-05	0.003	0.00178									0.0001
Metamycoplasmataceae
Methanobacteriaceae	0.00079	0.00057	0.00133	0.00064			0.00194	0.00501	0.00011	9e-05	0.00038	0.00069	0.00249	0.00196	0.00037	0.0001	0.00448	0.00562	0.00089	0.00042	0.01625	0.01407	0.00583	0.0054			0.00694	0.01146					0.00442	0.00483	0.007	0.01117	0.00477	0.00379			0.00233	0.00308	0.01251	0.01116	0.0006	0.00028	0.0043	0.00674	0.00821
Methanocorpusculaceae
Methanomassiliicoccaceae																							0.00711	0.00313			0.00027	0.00016							0.00212	0.00163													0.00033
Methanomethylophilaceae																																			0.00012	0.00011
Micrococcaceae	5e-05	6e-05			5e-05		4e-05		2e-05	4e-05	7e-05								0.00015	0.0001	5e-05		5e-05	6e-05	5e-05	0.00016				4e-05	0.00013							4e-05			0.00014	0.00015	6e-05	4e-05			9e-05		5e-05
Monoglobaceae					4e-05				0.00013	0.00029	0.00014	0.0001			5e-05	0.00015	0.00071	0.00373			0.00156	0.00052	5e-05	0.0001			0.00097	0.00038			5e-05		8e-05	3e-05	9e-05			3e-05						4e-05			0.00047	0.00048	0.00016
Moraxellaceae
Muribaculaceae	0.0009	0.00074	0.00138	0.00131	0.00102	0.00112	0.01182	0.00878	0.00085	0.00044	0.00079	0.00107	0.00119	0.00181	0.00054	0.00047	0.00051	0.00058	0.00074	0.00089	0.00102	0.0009	0.00067	0.00056	0.00275	0.0029	0.00136	0.00142	0.00118	0.00123	0.00094	0.00128	0.00116	0.00107	0.00062	0.00061	0.02242	0.0212	0.00102	0.00087	0.00051	0.00049	0.00051	0.00073	0.00108	0.00114	0.00139	0.00217	0.02062
Mycobacteriaceae										3e-05																												5e-05
Mycoplasmoidaceae
Negativicoccaceae
Neisseriaceae																																							4e-05
Oscillospiraceae	0.05813	0.04539	0.06466	0.08611	0.03778	0.04051	0.07218	0.07039	0.03232	0.03893	0.06185	0.07125	0.16075	0.07103	0.01644	0.02253	0.20398	0.12642	0.06069	0.03315	0.06303	0.05868	0.1075	0.1314	0.02593	0.01867	0.09906	0.09907	0.10707	0.09083	0.08938	0.0704	0.0624	0.08566	0.23614	0.21271	0.03919	0.05253	0.00214	0.00724	0.02138	0.02306	0.15507	0.14861	0.08667	0.05411	0.14488	0.12453	0.12221
P3											4e-05
Paenibacillaceae
Paludibacteraceae
Pasteurellaceae	8e-05	0.00024				9e-05							9e-05						0.00023	8e-05	9e-05	0.00011			8e-05	0.00032		5e-05			0.00037		4e-05	8e-05			0.00094	0.00027	0.0006		0.00034	0.00103			7e-05	0.00021
Peptococcaceae	6e-05	7e-05	0.00053	0.00052	7e-05	5e-05	6e-05	7e-05	8e-05	0.0006			8e-05	8e-05	0.0007	0.0012	0.00091	0.00018	0.00034	0.00052			0.00014	0.00016	0.00031	0.00043	0.00021	0.00019	0.0001	0.00017	0.00016		0.0002	0.00014	0.00068	0.00093	0.00051	0.00047			6e-05	0.0001	0.0009	0.00011	0.00055	0.00048	0.00016	0.00033	0.00058
Peptoniphilaceae	5e-05	4e-05	4e-05	4e-05			7e-05	8e-05	3e-05	3e-05		8e-05	0.00012	0.00011	3e-05	2e-05	0.00034	0.0001	0.00016	0.00012	7e-05	7e-05	4e-05	0.0001	4e-05	0.0001	5e-05	5e-05	0.0001	9e-05				2e-05	0.00028	7e-05	9e-05	0.00014	0.00012	0.00024	9e-05	9e-05			4e-05		4e-05	8e-05	0.00012
Peptostreptococcaceae		0.00021	0.00014	7e-05	0.00067	0.00038	0.00054	0.00038	0.00052	0.00049	0.0003	0.00016	0.00029	8e-05	0.00073	0.00056	0.0002	0.00019	0.00088	0.00057	0.00189	0.00172	0.00044	0.0003	0.00054	0.00017	0.00117	0.00101	0.00027	0.00045	0.00053	0.0009	0.00237	0.00295	0.00029	0.00021	0.00337	0.00338	0.00019	0.00011	0.0001	0.00028	0.0008	0.00084	0.00039	0.0004	0.00053	9e-05	0.00121
Planococcaceae	0.00011	7e-05	0.00012	8e-05	4e-05		6e-05	9e-05	5e-05	2e-05			0.0001	0.00011	0.00017	0.0001		6e-05	0.00028	0.00027	6e-05	7e-05			8e-05		6e-05	6e-05	5e-05	7e-05			6e-05	5e-05	8e-05	8e-05	7e-05	0.0001	0.00016	0.00022	0.00021	0.00025	4e-05	7e-05	4e-05				0.00032
Porphyromonadaceae															4e-05	2e-05	0.00015	0.00025		4e-05															0.00108
Propionibacteriaceae																				4e-05															8e-05									0.00019
Pseudomonadaceae																																											6e-05	4e-05
QAKW01		3e-05		5e-05				4e-05								2e-05	0.00566	0.00401			0.0028	0.00164		9e-05			0.0001	6e-05	4e-05	4e-05	8e-05		0.00014	0.00018	0.00091	0.00051	0.00043	0.00063					8e-05	7e-05	6e-05		8e-05	0.00036	0.00039
QALW01	8e-05	8e-05	4e-05	6e-05		4e-05		3e-05	2e-05	3e-05	0.00013	9e-05	0.00061	0.00016	3e-05	2e-05	0.00017	0.00058		7e-05	0.00057	0.00057	0.00019	0.00023			0.00025	0.00018	0.0009	0.00071	7e-05		6e-05	0.00013	0.00035	0.00047	0.00213	0.00226			4e-05	4e-05	0.00891	0.00913	0.00094	0.00013	0.00049	0.00025	0.00024
QAMH01																0.00014							0.00524	0.00274					0.00334	0.00207					0.00321	0.00768							7e-05	0.00019			0.00111	0.00027
QAMX01													6e-05	3e-05																														0.0001
QAND01	8e-05	6e-05	0.00012	0.00015	8e-05	9e-05	0.00027	0.00028	2e-05	8e-05	0.00069	0.00069	9e-05	8e-05	6e-05	2e-05	0.00072	0.00063			0.00038	0.00018	0.00024	0.00017			0.00011	0.0001	0.00031	0.00046	9e-05			9e-05	0.00012	0.00021	0.00023	0.00033			5e-05	5e-05	0.00025	0.00057	0.00019		0.00032	0.00023	7e-05
RUG12999									0.00012	0.00028																									4e-05	8e-05
RUG14156
Rhizobiaceae_A
Rhodocyclaceae											5e-05																	4e-05													0.00011	0.0001			5e-05
Rikenellaceae	0.13399	0.09575	0.09583	0.11675	0.04244	0.04732	0.05483	0.11467	0.03491	0.05591	0.09318	0.10836	0.05666	0.03688	0.03814	0.04998	0.11429	0.12009	0.00066	0.00055	0.09171	0.08242	0.20406	0.13069	0.00479	0.00236	0.1852	0.22946	0.26614	0.31765	0.05782	0.07814	0.15612	0.23672	0.00531	0.00584	0.04491	0.05842	0.00143	0.00338	0.0183	0.02954	0.08952	0.10111	0.07674	0.06512	0.20241	0.25478	0.06576
Rs-D84
Rubeoparvulaceae
Ruminococcaceae	0.06583	0.07561	0.09225	0.09747	0.07547	0.03753	0.05009	0.03986	0.07265	0.13891	0.01227	0.01777	0.03599	0.05494	0.0338	0.11306	0.04236	0.04325	0.03199	0.05463	0.03649	0.04202	0.08211	0.12501	0.02637	0.02877	0.0878	0.06482	0.06593	0.07369	0.10396	0.07461	0.04487	0.06686	0.03972	0.03885	0.10074	0.09521	0.00864	0.02344	0.06881	0.03929	0.09482	0.0476	0.07109	0.06177	0.07151	0.10476	0.09578
Saccharimonadaceae	4e-05	6e-05	7e-05	0.00012						6e-05					4e-05	2e-05		0.00012							4e-05						3e-05				0.00011	0.0001	4e-05	5e-05
Sedimentibacteraceae
Selenomonadaceae	5e-05	6e-05	7e-05	5e-05	0.03519	0.01631	4e-05	4e-05	0.01593	0.00137		5e-05	0.00014	0.00012	3e-05	2e-05	6e-05	8e-05		4e-05	4e-05				0.01833	0.01105			7e-05	8e-05	0.01881	0.0161		3e-05	0.00011		6e-05	0.0001	0.0494	0.04727	6e-05	5e-05	0.00081	0.00383			8e-05	0.00011	6e-05
Sphaerochaetaceae
Sphingomonadaceae
Sporanaerobacteraceae	0.00015	0.00032	0.00015	9e-05	0.00018	0.00012	8e-05	8e-05	5e-05		0.0001	0.00018	0.0001	6e-05	9e-05	4e-05		0.00019	0.00011	0.0001					0.00014	0.00011	0.00021	0.00014	0.00015	0.00011			0.00022	0.00015	0.0001	6e-05	9e-05	5e-05	0.0001	0.00015	0.00022	0.00022		7e-05	0.00016	0.00013		6e-05	0.0001
Staphylococcaceae
Streptococcaceae	0.0009	0.00155	0.00158	0.00185	0.00133	0.0007	0.00068	0.00042	0.00037	0.00137	0.00077	0.00064	0.00075	0.00033	0.00052	0.00034	0.00126	0.00046	0.01641	0.00126	0.00018	0.00032	0.00047	0.00064	0.0047	0.00398	0.00093	0.00096	0.00041	0.00175	0.00176	0.00226	0.00029	0.00032	0.00119	0.00085	0.0028	0.00391	0.00017	7e-05	0.00016	0.00043	0.00091	0.00124	0.00028	0.0003	0.00079	0.00029	0.00089
Streptomycetaceae
Succinivibrionaceae				5e-05										0.00013																																	4e-05
Synergistaceae							0.00061	0.00086									0.00071	0.00476					0.00014	0.0002			0.00019	6e-05					0.0001	0.00023	0.00714	0.00659							0.00042	0.00353					5e-05
Tannerellaceae	0.01793	0.01825	0.01672	0.01869	0.00181	0.00302	0.03052	0.03951	0.02188	0.02562	0.01818	0.01275	0.01483	0.01242	0.04467	0.03568	0.01595	0.0503	0.09011	0.0656	0.0296	0.02563	0.00846	0.00692	0.04825	0.01226	0.01801	0.01901	0.02526	0.01637	0.0134	0.0185	0.04946	0.01842	0.01143	0.02218	0.02117	0.02525	0.00291	0.01074	0.01048	0.00819	0.02691	0.03756	0.01715	0.0159	0.02372	0.02218	0.02093
Tepidimicrobiaceae
Tissierellaceae
Treponemataceae
Turicibacteraceae	9e-05	7e-05				7e-05		4e-05	5e-05	0.0001	0.00019	0.00027					0.00012		0.00016	0.00012	0.00048	0.00053					0.00017	0.00013	7e-05	0.00011			0.00012	0.00024		5e-05	0.00062	0.00091			0.00073	0.00094			4e-05	0.00019			9e-05
UBA1067																						4e-05													3e-05	5e-05
UBA11471	0.00021	0.0002	0.00075	0.00055			0.00037	0.00028	6e-05	6e-05	0.00018	0.00024	0.00189	0.0006	0.00332	0.00331	0.00012	0.00012	0.00014	0.0001	7e-05	5e-05	0.00032	0.00025			0.00534	0.00335	4e-05	6e-05	0.00051	0.0012	8e-05	0.00011	0.00055	0.00026	0.00139	0.00115			4e-05	3e-05	0.00285	0.00497	0.00014	0.00013	0.00017	0.00035	0.00387
UBA1234				5e-05			7e-05	4e-05		3e-05													4e-05	5e-05												5e-05	4e-05						7e-05
UBA1242		4e-05									5e-05	8e-05							9e-05		8e-05	9e-05	0.00011												4e-05								5e-05	7e-05				5e-05	6e-05
UBA1255		4e-05					6e-05	5e-05		6e-05							0.00035	0.00669			0.0008	0.00067		6e-05			0.00496	0.00502			9e-05			7e-05	0.00802	0.00721			4e-05				9e-05	0.00012	4e-05		0.00186	0.00161	0.00012
UBA1381	0.00028	0.00027	0.00114	0.00142	0.00133	0.00073	0.00018	0.00019	0.00052	0.00251	0.00021	0.0001	0.00267	0.0012	0.00046	0.0008	0.00177	0.00101	0.00102	0.0007	0.00031	0.00027	0.00116	0.00104	0.00028		0.00122	0.00076	0.00034	0.00019	0.00035		0.00088	0.00053	0.00027	0.00018	0.0009	0.00057	5e-05	9e-05	0.00094	0.00242	0.0008	0.00042	0.00036	0.00044	0.00077	0.00044	0.00155
UBA1390	0.00096	0.00097	0.00114	0.00123	0.00115	0.00089	0.00054	0.00033	0.00081	0.0019	0.00039	0.00024	0.00081	0.00068	0.00026	0.00061	0.00144	0.00129	0.00021	0.00033	0.00124	0.00119	0.00104	0.00131	0.0001	0.00012	0.00138	0.00099	0.00438	0.00443	0.00101		0.00083	0.00084	0.00213	0.0023	0.00173	0.0027	7e-05	0.00032	0.00045	0.00045	0.00102	0.00083	0.00104	0.0007	0.00177	0.00185	0.00171
UBA1407
UBA1750	5e-05		0.00021	0.00028			4e-05	4e-05		5e-05			0.00075	0.00029	0.0001	0.00018	0.00082	0.00079			0.00078	0.00054	0.00026	0.00025			0.00075	0.00076	0.00251	0.00205	0.00026		0.00156	0.00191	0.00078	0.00104	0.00058	0.00052					0.00111	0.00223	0.00014	0.00012	0.00048	0.00051	0.00047
UBA1820	0.0006	0.00045	0.00059	0.00091						2e-05			0.00125	0.00027		1e-05	0.00016	0.00049					0.00137	0.00074			0.00086	0.00154	0.00095	0.0019	0.0006			3e-05	6e-05	6e-05							0.00033	0.00097			0.0012	0.00158	0.00032
UBA1829			0.00184	0.00057				0.00119	0.0003	0.00015			0.00391	0.00211		2e-05		0.00149			0.00523	0.00248	0.00067	0.00022			0.00074	0.0008					0.00013	6e-05	0.00175	0.00144	6e-05	4e-05					0.00799	0.0067	0.00256	0.00052	0.00177	0.00456	0.00656
UBA3637
UBA3700																	4e-05
UBA4068	6e-05												0.00011				0.00024	0.00018					0.00012	0.00014			0.00012	6e-05	0.00022	0.0002			4e-05	8e-05	0.00033	0.00025	0.00011	0.00017					0.0001	0.00015	4e-05		0.00011	0.00019	0.00011
UBA4248
UBA4877										3e-05
UBA644	9e-05		0.00022	0.00019						0.00013				0.00014							0.00118	0.0011	6e-05	8e-05			0.00031	0.00028					5e-05	0.00016	0.00045	0.00034	0.00028	0.00042									0.00213	0.00035
UBA660	0.00086	0.00058	0.00088	0.00096	0.00061	0.00027	0.00033	0.00039	0.00934	0.07685	0.00047	0.00045	0.00032	0.00083	0.00104	0.00141	0.00025	0.00028	0.00163	0.00114	0.04207	0.04464	0.03361	0.03958	0.00302	0.00398	0.01619	0.01596	0.0001	0.00011	0.02085	0.01121	0.00203	0.00245	0.03427	0.0472	0.06289	0.0486	0.00036	0.0004	0.00033	0.00039	0.01816	0.03541	0.02564	0.0196	0.00084	0.00029	0.02796
UBA7702																					4e-05	4e-05													8e-05	0.0001
UBA932	0.00028	0.00025	0.00037	0.0003	0.00014	0.00017	0.00084	0.00072	0.0002	7e-05	5e-05	0.00017	0.00023	0.00018	0.00028	0.00022	0.00016	0.00021	0.00013	0.00012	0.00041	0.00035	0.00023	0.0002	0.00017	7e-05	0.00032	0.00039	0.0007	0.00108	0.00052		0.00033	0.00047	0.02856	0.04163	0.00025	0.00023	6e-05	0.00012	0.00055	0.00052	0.00021	0.00026	0.07709	0.06741	0.00038	0.00066	0.0004
UBA9506	0.00026	0.0001								3e-05	5e-05		0.00017				0.00245	0.0003			7e-05	5e-05					7e-05		4e-05	5e-05				5e-05	0.00013	0.00014		3e-05					0.00011	0.00039	0.00023	8e-05	0.00034	0.00014	9e-05
UBA953
UMGS124
UMGS1253							4e-05	4e-05																											7e-05
UMGS1388
UMGS1783			7e-05	0.00014									0.00039				5e-05	5e-05			0.00016	0.00014					0.00035	0.00043		6e-05			0.00021	0.00038	0.00022	0.00014	6e-05						0.00013	0.00033			0.00033	0.00045	0.00012
UMGS1810		4e-05							2e-05	6e-05													0.00013	6e-05			8e-05						4e-05	3e-05	5e-05	7e-05							5e-05
UMGS1840			0.00036	0.00049	5e-05		9e-05	4e-05	0.00426	0.01088			0.00018	8e-05		4e-05	0.00022	9e-05					0.00034	0.00031			0.00012				0.00027			3e-05	0.00016									0.00011	0.00013		0.00013	0.00019	8e-05
UMGS1883																								5e-05
UMGS416			5e-05	4e-05	0.00013	0.00013							5e-05				8e-05	5e-05					0.00013	0.00012					7e-05	0.00012				2e-05	4e-05			5e-05							5e-05		5e-05
Veillonellaceae	0.00061	0.00074	0.00091	0.00072	0.00035	0.00022	0.00055	0.00062	0.00026	0.00012	0.00067	0.00059	0.00045	0.00039	0.00034	0.00017	0.00038	0.00074	0.00133	0.00112	0.00047	0.00042	0.00017	0.00018	0.00078	0.00138	0.00061	0.00069	0.00021	0.00023	0.00033		0.00045	0.00033	0.0001		0.00232	0.00183	0.00019	0.00026	0.00101	0.0016	0.0008	0.00053	0.00057	0.00082	0.00028	0.00033	0.00078
Vibrionaceae
Victivallaceae			0.00041	0.00031			9e-05	0.00458	0.00038	0.00014	0.00022	0.00054	0.00122	0.00058	0.00043	0.00053	8e-05	0.00126			0.00561	0.00317	0.00553	0.00143			0.00114	0.00076	0.00017	0.00025	0.00027		0.00045	0.00044	0.00702	0.00654	0.00378	0.00156	3e-05		0.00019	0.0001	0.0063	0.00691	0.0057	0.00124	0.00132	0.00205	0.00461
W3P20-009
Weeksellaceae
Xanthobacteraceae
Xanthomonadaceae
Xenobiaceae																																										6e-05
[truncated: 507 more columns]

## Sheet: Table S5
S5: Kraken2/ bracken output: Genus-level
name	ERR3472641_UHGG.genus_100bracken	ERR3472642_UHGG.genus_100bracken	ERR3472643_UHGG.genus_100bracken	ERR3472644_UHGG.genus_100bracken	ERR3472645_UHGG.genus_100bracken	ERR3472646_UHGG.genus_100bracken	ERR3472647_UHGG.genus_100bracken	ERR3472648_UHGG.genus_100bracken	ERR3472649_UHGG.genus_100bracken	ERR3472650_UHGG.genus_100bracken	ERR3472651_UHGG.genus_100bracken	ERR3472652_UHGG.genus_100bracken	ERR3472653_UHGG.genus_100bracken	ERR3472654_UHGG.genus_100bracken	ERR3472655_UHGG.genus_100bracken	ERR3472656_UHGG.genus_100bracken	ERR3472657_UHGG.genus_100bracken	ERR3472658_UHGG.genus_100bracken	ERR3472659_UHGG.genus_100bracken	ERR3472660_UHGG.genus_100bracken	ERR3472661_UHGG.genus_100bracken	ERR3472662_UHGG.genus_100bracken	ERR3472663_UHGG.genus_100bracken	ERR3472664_UHGG.genus_100bracken	ERR3472665_UHGG.genus_100bracken	ERR3472666_UHGG.genus_100bracken	ERR3472667_UHGG.genus_100bracken	ERR3472668_UHGG.genus_100bracken	ERR3472669_UHGG.genus_100bracken	ERR3472670_UHGG.genus_100bracken	ERR3472671_UHGG.genus_100bracken	ERR3472672_UHGG.genus_100bracken	ERR3472673_UHGG.genus_100bracken	ERR3472674_UHGG.genus_100bracken	ERR3472675_UHGG.genus_100bracken	ERR3472676_UHGG.genus_100bracken	ERR3472677_UHGG.genus_100bracken	ERR3472678_UHGG.genus_100bracken	ERR3472679_UHGG.genus_100bracken	ERR3472680_UHGG.genus_100bracken	ERR3472681_UHGG.genus_100bracken	ERR3472682_UHGG.genus_100bracken	ERR3472683_UHGG.genus_100bracken	ERR3472684_UHGG.genus_100bracken	ERR3472685_UHGG.genus_100bracken	ERR3472686_UHGG.genus_100bracken	ERR3472687_UHGG.genus_100bracken	ERR3472688_UHGG.genus_100bracken	ERR3472689_UHGG.genus_100bracken
1XD42-69	0.00023	0.00046			4e-05				2e-05				0.00014	0.00017	6e-05	8e-05															3e-05										4e-05				4e-05	0.0002	4e-05
43-108	7e-05	7e-05	5e-05	6e-05										5e-05										4e-05	8e-05								3e-05	3e-05				4e-05			5e-05
51-20			6e-05					5e-05																			0.00064	0.00178	3e-05		0.00156	0.0014					0.00471	0.00203				5e-05	4e-05
AF33-28	0.0001	5e-05	5e-05		6e-05	8e-05				4e-05			0.0001	7e-05	6e-05	3e-05	0.0007	0.00111	0.00032	0.00017	0.00013	0.00012		6e-05					0.00027	0.00051					5e-05	6e-05											0.00012	0.00013	7e-05
AM07-15	0.00019	0.00027	0.00029	0.00044	4e-05		0.00024	0.00031	5e-05	0.0001	0.00073	0.00111	0.00038	0.00022	5e-05	5e-05	0.00022	0.00022		5e-05	0.00019	0.00011	0.00043	0.00035	0.00015	0.00019	0.00063	0.00048	0.00125	0.00045	0.00063		0.0002	0.00032	0.00021	0.00024	0.00012	0.00025			5e-05		0.00079	0.00151	0.00048	0.00023	0.00032	0.00027	0.0004
AM51-8	0.00025	0.00025	0.00018	0.00023	0.00066	0.00015	0.00025	0.00023	3e-05	7e-05	0.00042	0.00098	0.00055	0.00015	0.00083	0.00162	3e-05				0.00015	0.00016	0.00015	0.00017	3e-05		8e-05	0.00013	0.00056	0.00048	7e-05		5e-05	7e-05	0.00078	0.00074	0.00025	0.00019	3e-05			4e-05	0.00019	5e-05			0.0002		0.0001
Absicoccus																																	0.00077	0.00182	0.00889	0.01634
Acetatifactor	0.06911	0.08864	0.00864	0.00685	0.00631	0.00915	0.01095	0.01316	0.00296	0.00368	0.00016	0.00011	0.06714	0.04668	0.00141	0.00244	0.00229	0.00038	0.00021	9e-05	0.00071	0.00013	0.00166	0.00113	0.00239	0.00112	0.00209	0.00158	0.00739	0.00174	0.06159	0.06042	0.0092	0.00259	0.00056	0.00049	0.03047	0.01472	0.00022	0.00053	0.02542	0.04501	0.01613	0.00127	0.00337	0.01623	0.00572	0.01982	0.00464
Acetivibrio_A		6e-05							2e-05	3e-05						2e-05								5e-05													4e-05
Achromobacter
Acidaminococcus	0.00088	0.00089			0.00344	0.0014				2e-05	0.05394	0.06848			0.0034	0.00334	0.01705	0.00275							0.02099	0.01103		4e-05					0.00197	0.00668
Acidovorax
Acinetobacter
Actinobaculum										2e-05									8e-05	0.00019
Actinomyces							6e-05	6e-05		5e-05						2e-05	8e-05	5e-05	4e-05		0.00017	0.00014		8e-05						4e-05						5e-05								8e-05
Acutalibacter	0.00021	0.00018	0.00021	0.00028	0.0004	0.00033	0.00513	0.00286	5e-05	0.00023	0.00556	0.00698	0.00033	0.00018	8e-05	0.00011	0.00064	0.00072	0.00102	0.00061	0.00243	0.00165	0.00109	0.00128	0.00032	0.00037	0.00198	0.00187	0.00329	0.00296	0.00279	0.00124	0.00064	0.00082	0.00277	0.00212	0.00015	0.00022			7e-05	8e-05	0.00095	0.00186	6e-05	8e-05	0.00043	0.00032	0.00095
Adlercreutzia	0.00025	0.00016	0.00107	0.00138	0.0001	0.00011			3e-05	0.00016			0.00039	0.00013		2e-05	0.00226	0.00309					0.0004	0.00025				0.00014					9e-05	0.00028			0.00022	0.0006			0.00028		0.00097	0.00218	0.00025	0.00033	0.00137		0.00031
Aeromonas
Afipia
Agathobacter	0.00951	0.01092	0.02323	0.02416	0.03458	0.01878	0.033	0.01936	0.03157	0.1012	0.02556	0.00298	0.02185	0.01585	0.01482	0.05129	0.00763	0.00035	0.00787	0.01004	0.00156	0.00145	0.00331	0.00391	0.01009	0.0112	0.01728	0.01739	0.0105	0.00158	0.01967	0.01799	0.0142	0.01697	0.00063	0.00102	0.02377	0.02647	0.03007	0.01823	0.00591	0.01015	0.00268	0.00036	0.00779	0.01988	0.00391	0.01335	0.02622
Agathobaculum	0.00185	0.00129	0.00136	0.00126	0.00076	0.00052	0.00071	0.00059	0.00034	0.00253	0.00158	0.00121	0.00119	0.00065	0.0004	0.00079	0.00161	0.00121	0.00251	0.00116	0.00039	0.00028	0.0011	0.00106	0.00021	0.00019	0.00059	0.00053	0.00086	0.00048	0.00076		0.00106	0.0027	0.00066	0.00065	0.00165	0.00253	0.00021	0.00031	0.001	0.00266	0.00113	0.0003	0.00046	0.00109	0.00436	0.00232	0.00146
Aggregatibacter																																							3e-05
Akkermansia	0.00049	0.00024	0.00254	0.00419	0.001	0.00288	0.00255	0.01993	0.00625	0.02243					0.00385	0.00066	0.00684	0.01939			0.01686	0.02362	0.00632	0.0272	0.00029	0.00084	0.01477	0.01526			0.00053	0.00334	0.00023	0.00043	0.06944	0.0512	0.00689	0.00186			0.0004	0.00091	0.00663	0.00418	0.02033	0.01096	0.04922	0.02951	0.01205
Alistipes	0.13104	0.09345	0.08885	0.10479	0.03985	0.04469	0.05017	0.10285	0.03341	0.04578	0.06103	0.0642	0.05381	0.03236	0.03731	0.04866	0.10889	0.11909	0.00059	0.00036	0.07803	0.07055	0.20328	0.13023	0.00469	0.00229	0.18168	0.22491	0.25637	0.30668	0.05628	0.0781	0.15319	0.22863	0.00482	0.00521	0.04448	0.05774	0.00134	0.00306	0.01757	0.02895	0.08451	0.09087	0.07432	0.06339	0.19304	0.24627	0.06179
Alistipes_A	0.00147	0.00086	0.00359	0.00635	0.00267	0.00276	0.00324	0.0087	0.00155	0.0102	0.00101	0.00112	0.003	0.00458	0.00088	0.00133	0.00547	0.00113	6e-05	0.00017	0.01389	0.0121	0.00078	0.00043	5e-05		0.00182	0.00268	0.01036	0.01176	0.0014	0.00209	0.00324	0.00829	0.00049	0.00064	0.00052	0.00078	8e-05	0.00033	0.00076	0.00067	0.00536	0.0105	0.00113	0.00074	0.00682	0.00661	0.00228
Alkalihalobacillus
Allisonella					0.00015	5e-05	0.00028							0.00018	0.00017	0.00063	0.0001						6e-05								0.00022			3e-05					0.00019	0.00025					0.00023	6e-05	4e-05
Alloprevotella																																		2e-05
Alloscardovia																																											5e-05
Alterileibacterium
Amedibacillus							6e-05	7e-05							9e-05	3e-05	8e-05								0.0001																		9e-05	9e-05
Amedibacterium												5e-05					0.00075	0.00111
Amulumruptor							4e-05	8e-05						0.0001	5e-05	2e-05															7e-05			3e-05	4e-05		9e-05	7e-05									7e-05	0.00013	7e-05
An172	4e-05	3e-05
An181																		7e-05
An23																																			0.00708	0.00657
An92					0.00012	9e-05			4e-05		4e-05	8e-05					7e-05	5e-05											4e-05												7e-05	7e-05
Anaerobiospirillum
Anaerobutyricum	0.0018	0.00185	0.00289	0.00243	0.00209	0.00213	0.00011	0.00011	0.00229	0.01054	0.00062	0.00066	0.00164	0.00222	0.00087	0.00163	0.01505	0.00503	4e-05	6e-05	0.00063	0.00066	0.00226	0.00233	0.00022	0.00038	0.00165	0.00161	0.0011	0.00038	0.00238	0.00334	0.00132	0.00224	0.0001	7e-05	0.00132	0.00155	0.00086	0.00051	0.00245	0.00111	0.00284	0.00059	0.00132	0.00351	0.00415	0.00122	0.00177
Anaerococcus																																			5e-05
Anaerocolumna
Anaerofustis								3e-05		3e-05							6e-05	6e-05
Anaeroglobus									4e-05	0.00011		7e-05	6e-05	8e-05
Anaeromassilibacillus	0.00014	7e-05	0.00027	0.0003	0.00021	0.00013	0.00122	0.00067		0.00012	0.00119	0.00127	0.0002	9e-05	5e-05	7e-05	0.00076	0.00083			0.00049	0.00062	0.00036	0.00037			0.00075	0.00087	0.00138	0.00073	0.00023		0.00063	0.00054	0.00067	0.00071	0.00029	0.00037					0.0009	0.00185	0.00019		0.00046	0.00027	0.00018
Anaeroplasma
Anaerosacchariphilus	0.00064	0.00079	0.00057	0.00055	0.00011	0.00012	0.0003	0.00015	0.00037	0.00016	0.0001	0.00019	0.00068	0.00076	0.00024	0.00051	0.00035	0.00015	0.00033	0.00023	0.00053	0.00061	0.00049	0.00087	0.00013	0.00015	0.0008	0.00072	0.00041	0.00029	0.00164	0.00109	0.00041	0.00043	0.00042	0.00016	0.00123	0.00121	6e-05	0.00039	0.00022	0.00014	0.00035	0.00019	0.0001	0.00062	0.0002	0.00017	0.00039
Anaerosalibacter
Anaerosporobacter
Anaerostipes	0.00108	0.00231	0.00955	0.00699	0.00101	0.00148	0.00538	0.00265	0.00257	0.0072	0.00384	0.00917	0.00337	0.00226	0.00132	0.00522	0.00819	0.00232	0.00041	0.00034	0.00265	0.00202	0.00482	0.00352	0.0006	0.00063	0.00086	0.00099	0.00088	0.00122	0.00163	0.00365	0.00043	0.00076	0.00028	0.00033	0.00111	0.00173	0.00288	0.0018	0.01078	0.00568	0.00233	0.00103	0.00049	0.00202	0.00253	0.00238	0.00195
Anaerotignum	0.00186	0.00225	0.001	0.00176	0.0013	0.00111	0.00108	0.00016	0.00061	0.01496	0.00151	0.00477	0.00185	0.00156	0.00055	0.0008	0.00729	0.0021	6e-05		0.00011	0.00011	0.00048	0.00045	0.0008	0.00026	0.00034	0.0002	0.00064	0.00041	0.00347	0.00202	9e-05	0.00013	0.00028	0.00029	0.00015	0.00014	0.00028	0.00039	0.00095	0.00087	0.00108		0.00047	0.0006	0.00132	0.00076	0.00078
Anaerotruncus	0.00016	0.00012	0.00021	0.0003	6e-05	0.0001	0.0012	0.00385	9e-05	0.00068	0.00117	0.00062	0.00096	0.00022	7e-05	9e-05	0.00089	0.00131	0.00059	0.00018	0.00022	0.00011	0.00051	0.00036	7e-05		0.00019	0.00022	0.00091	0.00073	0.00019		8e-05	0.00022	0.00018	0.0001	0.00018	0.00034			0.00015	8e-05	0.00056	0.00133	0.0003	0.00013	0.00064	0.0003	0.00072
Anaerovibrio
Angelakisella	0.00275	0.00118	0.00638	0.01131		5e-05			5e-05	6e-05			0.00011	4e-05		8e-05	6e-05	8e-05			0.00981	0.00545	0.01514	0.01414			0.00395	0.0039	0.00011	0.00015	0.00242	0.00295	0.00258	0.00774	0.01922	0.0208	0.00418	0.00645					0.00944	0.00296	0.00586	0.0056	0.016	0.00859	0.0001
Arabia
Arcanobacterium_A
Atlantibacter
Azonexus											5e-05																	4e-05													0.00011	0.00011			5e-05
BX12				5e-05	5e-05		5e-05	7e-05		0.00013		6e-05	9e-05	4e-05		3e-05	0.00016	0.00015			8e-05		9e-05	4e-05				4e-05	4e-05	4e-05	5e-05			2e-05				3e-05					0.00017	0.00024	4e-05				8e-05
Bacilliculturomica
Bacillus
Bacillus_A			0.00025	0.00019	0.00086	0.00126			0.00148				0.0004	0.00097	0.00104	0.00057									0.00175	0.00239							0.00059	0.00038					0.00161	0.00126
Bacillus_BD
Bacillus_BE
Bacillus_BN																						0.0001
Bacillus_J
Bacillus_O
Bacteroides	0.21869	0.19068	0.1006	0.09728	0.02965	0.03118	0.21079	0.22414	0.08993	0.03705	0.34445	0.3203	0.06775	0.03747	0.06839	0.04647	0.0987	0.14983	0.30929	0.24095	0.10908	0.08851	0.06486	0.03945	0.03739	0.01876	0.14214	0.16101	0.24774	0.23012	0.06445	0.10331	0.04721	0.05053	0.01334	0.01759	0.11859	0.12949	0.01419	0.03796	0.34517	0.33898	0.14495	0.18358	0.26511	0.26784	0.09198	0.04452	0.12709
Bacteroides_F	0.00019	0.00021	0.00045	0.00033	0.00019		0.00017	0.00013	0.00025	0.00081			0.00011	0.00011	0.00013	0.00024	0.00023	0.0001							0.00013		0.0001	8e-05	9e-05		0.00028		0.00038	0.00032	0.00658	0.00894	0.00012	0.00017	0.00034		0.00014	0.00014	0.00017			0.0001			0.00019
Bariatricus	0.00105	0.00146	0.00236	0.00266	0.0027	0.00217	0.00286	0.00186	0.00122	0.01165			0.00152	0.00183	0.00138	0.00312	0.00048	0.00033			7e-05	0.00011	0.00083	0.00078	0.00127	0.00105	0.00383	0.00432	0.00142	0.00259	0.00376	0.0038	0.0014	0.00166	0.00138	0.00111	0.00108	0.00215	0.00149	0.00135	0.00134	0.0013	0.00471	0.00018	0.00373	0.00261	0.00336	0.00342	0.00389
Barnesiella	0.01292	0.01032	0.01006	0.01062	0.0128	0.01196	0.00952	0.02013	0.01545	0.01608	9e-05	0.0001	0.00373	0.00182	0.00261	0.00347	0.00865	0.00719	0.00478	0.00212	0.00542	0.00734	0.00097	0.00059	0.00023		0.0092	0.00683	0.01401	0.01338	0.01386	0.01714	0.0202	0.02736	0.00052	0.00362	0.01525	0.01898	0.00084	0.00218	0.00011	9e-05	0.00101	0.00062			0.01988	0.03308	0.00014
Beduini											0.00013	7e-05
Bifidobacterium	9e-05	2e-05	0.00611	0.0069	0.00714	0.0056	0.00106	0.00118	0.00066	0.00573	0.00331	0.00937	0.00082	0.00081	0.00022	0.00304	0.01738	0.00943	0.00369	0.00938	0.02254	0.02513	0.00479	0.00319	0.00082	0.00185	0.0093	0.00738			0.00707	0.00574	0.00194	0.00456	0.02224	0.03413	0.00052	0.00089	0.00543	0.00469	0.00103	0.00139	0.00423	0.01056			0.00484	0.00213
Bilophila	0.00475	0.00284	0.00075	0.00081	0.00194	0.00103	0.00348	0.00178	0.00123	0.00048	0.00809	0.0067	0.00307	0.00155	0.00154	0.00103	0.00496	0.01007			0.0056	0.0039	0.00486	0.00429	0.00219	0.00149	0.0011	0.00097	0.0033	0.00337	0.00073		0.00044	0.00071	0.00015	9e-05	0.00185	0.00521	0.00022	0.00095	0.00165	0.00147	0.00606	0.0022	0.00018	0.0002	0.01487	0.00458
Bittarella		3e-05	5e-05	9e-05	6e-05		8e-05	5e-05	3e-05	0.00024	0.00016	0.00019				1e-05	0.00014	0.00018	0.00011	9e-05	0.00014	0.00011	0.00016	0.00018	9e-05		7e-05	9e-05	0.0001	9e-05	0.00029		5e-05	3e-05	0.00016	0.00018	5e-05	5e-05			4e-05	7e-05	0.00013	0.00032			9e-05	6e-05	7e-05
Blautia	0.00016	0.00021	0.00106	0.00077	0.00062	0.00056	0.00316	0.00267	0.00025	0.00083	0.00366	0.00413	0.00084	0.00042	0.00269	0.00386	0.00076	0.00065	0.00108	0.00059	5e-05	4e-05	9e-05	0.00018	0.00013	0.00012	0.00023	0.00028	0.00058	0.00087	0.00022		7e-05	6e-05	0.00011	0.00016	0.00025	0.0003	0.00033	0.00051	0.00026	0.00038	0.00042	0.00013	0.00074	0.00112	0.00015	0.00018	0.00028
Blautia_A	0.01658	0.01592	0.01855	0.01589	0.01045	0.00826	0.01893	0.01364	0.00938	0.08218	0.03115	0.02717	0.0141	0.01366	0.01163	0.01831	0.05399	0.01808	0.01682	0.01331	0.0061	0.00439	0.00768	0.00894	0.00606	0.0065	0.01057	0.00832	0.01051	0.01126	0.01162	0.00683	0.00663	0.0073	0.00345	0.00349	0.00884	0.01198	0.00531	0.00531	0.01475	0.01483	0.01687	0.00479	0.012	0.01687	0.0178	0.01933	0.01729
Borkfalkia	4e-05	5e-05	0.00024	0.00016				7e-05	3e-05	2e-05	6e-05		0.00015	0.00015				0.00031			0.0005	0.00033	0.00012	5e-05			0.00031	0.00028	0.00037	0.00034	7e-05		0.0002	4e-05	0.00043	0.00024								4e-05	0.00016	0.0003	0.00137	0.00334	0.00029
Brachyspira																								4e-05
Bradyrhizobium
Brevibacterium
Bruticola																																										6e-05
Bulleidia			5e-05				4e-05		4e-05	0.00014					3e-05	6e-05	8e-05	4e-05													4e-05				0.00015	0.00011	4e-05				4e-05								6e-05
Butyricicoccus	4e-05	4e-05	6e-05	6e-05	4e-05			4e-05		0.0001			5e-05				0.00015	0.00011	0.00068	0.00039	5e-05	4e-05	9e-05	0.00011	0.00023	0.00036	0.00028	0.00021	0.00048	0.0005	0.00036			6e-05	0.00032	0.00018	7e-05	4e-05	3e-05	9e-05	8e-05		0.00025	0.00013			0.00015	0.00012	0.00026
Butyricicoccus_A
Butyricimonas	0.00428	0.00399	0.00383	0.00429	0.00187	0.00257	0.00149	0.00621	0.00088	0.00165	8e-05	9e-05	0.00548	0.00412	0.00082	0.00085	0.00056	0.00666	0.0008	0.00077	0.00489	0.00425	0.0007	0.00062	0.00012		0.0041	0.00371	0.00378	0.00493	0.00075	0.00233	0.00465	0.0039	0.00104	0.00177	0.00224	0.00233	4e-05	0.00019	0.00247	0.00176	0.00194	0.00226	0.00647	0.0061	0.00227	0.00245	0.00207
Butyrivibrio_A	0.00879	0.01129	4e-05			5e-05	9e-05	4e-05	0.00018	0.00013			0.00018	0.00013		0.00014	0.00018	5e-05					0.02799	0.05668	0.0001		5e-05				8e-05		4e-05	2e-05	0.0073	0.00667	0.00018	0.00014	5e-05			5e-05	0.0025	0.00065
CAAEEV01
CAAFZY01
CAAGED01
CAAGGB01
CAAHEQ01
CABIZH01
CACZQA01																0.00014							0.00526	0.00273					0.00335	0.00206					0.0032	0.00767
CADBRU01
CAG-1000																					3e-05	5e-05					8e-05	9e-05							3e-05	5e-05	0.0045	0.00545
CAG-1024
CAG-103	0.00084	0.00073	0.0001	0.00016	5e-05			3e-05	0.00272	0.00265			0.00207	0.00376	0.0001	0.00031	0.00035	0.0002			0.00081	0.0006	0.00088	0.00119	4e-05		0.00025	0.00023	8e-05	9e-05	7e-05		0.00041	0.00076	0.00076	0.0006	0.00012	0.00011	4e-05		6e-05	4e-05	0.00215	0.00087	0.01515	0.00624	0.0005	0.00032	0.0005
CAG-1031																			6e-05																		6e-05	5e-05
CAG-110	0.00236	0.00213	0.00279	0.00313	0.00072	0.00046	0.00049	0.00068	0.00057	0.00229	0.00018	0.00014	0.00645	0.00206	0.00093	0.00047	0.00768	0.00686	0.00023	0.00037	0.00601	0.00825	0.00637	0.00864	0.00116	0.00099	0.0097	0.01045	0.00976	0.00703	0.00867	0.00427	0.00158	0.00225	0.04699	0.03909	0.0029	0.00237	7e-05	0.0001	0.00113	0.00093	0.00659	0.01096	0.00362	0.00447	0.00312	0.00578	0.00587
CAG-1138
CAG-115	0.00553	0.00955	3e-05		0.00029	0.00041	5e-05	6e-05	3e-05	6e-05			0.00212	0.00025		4e-05							8e-05	5e-05			5e-05	5e-05	0.00038	0.00013	0.00506	0.00372	4e-05	3e-05			0.00437	0.00391			0.00443	0.00164	7e-05				0.00043	0.00046	0.00546
CAG-1193																						7e-05	6e-05												4e-05	0.00123							0.00012	0.00013					9e-05
CAG-127	0.03776	0.0441	0.04486	0.03513	0.0015	0.00542		3e-05	0.00031	0.0144	0.0002	0.0001	0.02558	0.01566	0.00018	0.00095	0.01627	0.01071	7e-05	6e-05			0.00076	0.00113			6e-05	6e-05	7e-05		0.00224		5e-05	3e-05	0.00163	0.0011	0.00929	0.02268				6e-05	0.00899	0.00097	0.00278	0.00626	0.01018	0.00568	0.00075
CAG-1427	0.0004	0.00042	0.00027	0.00029	0.00029	0.00036	0.00043	0.00049	5e-05	0.00024			0.00055	0.00026	0.00018	0.00034	0.00179	0.0017	0.00085	0.00124	0.00184	0.00109	0.00196	0.00121			0.00035	0.00093	0.00229	0.00258	0.00064		0.00021	0.0005	0.00269	0.00411	9e-05	0.00017			0.0004	5e-05	0.00116	0.00237	0.00038	0.0005	0.00156	0.00033	0.00022
CAG-1435																					4e-05	4e-05													0.00026	0.00012	0.00011	6e-05					0.00058	0.00048
CAG-145	0.00019	0.00012	0.00041	0.00053	9e-05	6e-05	0.00021	0.00017		5e-05	0.00032	0.00056		3e-05	5e-05	0.0001	0.00103	0.00129	8e-05	7e-05	0.00024	0.00019	0.00053	0.00063			0.00027	0.00025	0.00228	0.00364	0.00024		6e-05	4e-05	0.00059	0.00151	0.00046	0.00053			6e-05	8e-05	0.00064	0.00162	6e-05	6e-05	9e-05	0.00014	0.00014
CAG-170	0.00257	0.00124	0.00489	0.00619	0.0029	0.00483	0.0001	0.00011	0.01204	0.00573		5e-05	0.01068	0.00566	0.00044	0.00027	0.00573	0.00334			0.01085	0.00725	0.00485	0.00831	6e-05	0.00025	0.00915	0.01231	0.00133	0.00283	0.01327	0.00931	0.01328	0.01761	0.03497	0.03548	0.00547	0.00705	4e-05		0.00013	0.00011	0.02386	0.03268	0.01556	0.00825	0.01639	0.01616	0.00465
CAG-177	5e-05	5e-05		4e-05	0.00819	0.00732				6e-05			0.01676	0.01832	0.00141	0.00417	5e-05	6e-05			0.02146	0.02415	0.01388	0.02356			0.02598	0.0228	5e-05		0.00576	0.00372	0.00364	0.01489	0.0247	0.01752	0.01124	0.01276	0.00029	0.00126			0.01894	0.02038			4e-05	5e-05
CAG-1782
CAG-180	0.00015	7e-05		4e-05	0.00019	0.00017				5e-05					0.01054	0.03355	7e-05	5e-05				5e-05	0.00015	0.00026	0.02613	0.01899			5e-05					2e-05	5e-05	5e-05		4e-05					0.00022	6e-05	6e-05	6e-05	4e-05		0.03652
CAG-194																1e-05					0.00091	0.00012	0.00045	0.00037									0.00027	0.0004									0.00114	9e-05	0.00063	0.00098			8e-05
CAG-196	0.00403	0.01122			0.00013	0.00902			2e-05								0.00063	0.00118					0.0001						0.00013	5e-05	0.00076		0.00078	0.00015				4e-05			4e-05	4e-05	0.00061
CAG-217			0.00227	0.00353	0.00088	0.00097									0.00022	0.00048	0.0152	0.01033					0.00462	0.00477					0.00347	0.0038				2e-05	0.00093	0.00166	0.00161	0.00222			0.00082	0.00066	0.00946	0.00445	0.01039	0.00273	0.00017	0.00018
CAG-238		6e-05	4e-05	6e-05	0.0002	0.00017	0.00021	0.00016	2e-05	7e-05			0.00089	0.00057	7e-05	9e-05	0.0002	5e-05	4e-05	6e-05	0.00017	0.00022	0.00104	0.00129			0.0002	0.0001	5e-05	7e-05	9e-05		0.00059	0.00071	0.00099	0.00149	0.00156	0.00325					0.00068	0.00077	0.00177	0.00085	0.00046	0.00032	0.00027
CAG-245	6e-05	7e-05			0.00013	0.00011			0.00068	0.00187				0.00022	4e-05	5e-05		6e-05	6e-05	0.00019	0.00041	0.00069	0.00018	0.00034	0.00024	0.00031	0.0026	0.00203			0.0135	0.01319	0.0014	0.00246	8e-05	8e-05		5e-05							0.00205	0.00209
CAG-267																									0.00011		0.00336	0.00138													0.00425	0.00465
CAG-269	0.00017	0.00026	0.00042	0.00052	0.00176	0.0014	0.0001	9e-05	0.00034	0.00039	0.0005	0.00036	0.00259	0.00042	0.00021	0.00022	0.00635	0.00516	0.00032	0.00028	0.00498	0.00626	0.00215	0.00274	0.00026	0.00022	0.00285	0.00282	7e-05	5e-05	0.00265	0.00652	0.00512	0.00625	0.00506	0.00693	0.00209	0.00291	0.00053	0.00046	0.00142	0.00062	0.00012	0.00023	0.00104	0.00089	0.00076	0.003	0.00037
CAG-272	0.00028	0.00047	8e-05	7e-05		0.00011			4e-05	0.00017			9e-05				0.00026	0.00016	5e-05	6e-05			5e-05	6e-05			0.00013		4e-05	4e-05	0.00016		4e-05	2e-05	0.00145	0.00116	0.0002	0.00022			0.0001	4e-05	6e-05		6e-05		5e-05	8e-05	9e-05
CAG-273	5e-05	9e-05	7e-05	4e-05			6e-05	5e-05	3e-05	2e-05	0.0005	0.00025	0.00087	0.00061	6e-05	3e-05	0.00227	0.00254	0.00022	0.00015	0.14732	0.22002	0.01506	0.02704	0.00011		0.00616	0.0023		4e-05	0.00045		0.00046	0.0004	0.00383	0.00337	6e-05	7e-05	4e-05	0.0001	5e-05			7e-05	0.00027	0.00036	0.0003	0.0008	0.00121
CAG-274					4e-05		0.00231	0.00028					0.00094	0.00088	5e-05	0.00011																					0.00015	0.00015	0.00015	0.00014							0.00101	0.00019
CAG-279	0.00011	7e-05	0.00063	0.00042	0.00025	0.00036	0.00014	0.00013	0.00044	3e-05	0.00059	0.00085	0.00017	0.00032	0.00012	0.00016		4e-05	0.0002	0.00017	0.00011	5e-05	0.00018	0.00017	0.00068	0.00055	0.00018	0.00025	0.00019	0.0002	0.0002		0.00047	0.00047	5e-05	6e-05	0.0001	0.00012	0.00057	0.00043	0.00014	0.00015	6e-05	0.0001	0.00017	0.00017		8e-05	0.02034
CAG-288																					5e-05	4e-05															0.00022	5e-05
CAG-302															0.00026	0.00029		5e-05			0.0076	0.00772	0.00553	0.00669			0.00219	0.00194			0.0004		0.00139	0.00173	0.00073	0.00068	0.00887	0.01007					0.00029	0.00023	0.00463	0.00098	8e-05	0.00011
CAG-303	0.00022	0.00026	7e-05	4e-05	9e-05	0.00017			0.00048	4e-05				5e-05	0.00011	7e-05	6e-05								6e-05	0.00011					0.00026		0.00012	6e-05			0.0001	7e-05			0.00017	0.00023			7e-05	0.00037
CAG-306	0.00023	0.00114						8e-05										8e-05																													7e-05	0.0002
CAG-307																																																	7e-05
CAG-312	0.0011	0.00067			0.00155	0.00307		0.00207					0.00127	0.00065	9e-05	0.0001							0.00317	0.001	4e-05		0.00647	0.00423					0.00028	0.00011	0.00604	0.00414							0.01711	0.02795	0.00568	0.00111	0.00383	0.01016	0.00154
CAG-313	9e-05	9e-05	0.00016	0.0001	0.0002	0.00025	0.0001	0.00011	0.00011		5e-05	6e-05	9e-05	7e-05	0.00016	6e-05	0.00082	0.01903	9e-05	0.00014	0.00932	0.00633	0.00264	0.00228			0.00206	0.00219			7e-05		0.0003	8e-05	0.00201	0.00217	0.01918	0.00509		0.0001	8e-05	7e-05	0.01469	0.00287			0.00852	0.008
CAG-314	5e-05																				0.00935	0.00952	0.00122	0.00086			0.01053	0.00792					0.00123	0.00035	0.01227	0.00836	0.00043	8e-05									0.00316	0.00378
CAG-317	0.00018	0.00013	0.00024	0.00027	5e-05	7e-05	0.00032	0.00032	6e-05	0.00021			0.00012	0.00022	7e-05	0.00012	0.00046	0.00083	0.00012	7e-05	0.00027	0.0002	0.00014	0.00016	5e-05		5e-05	5e-05			0.0002		8e-05	0.00011	0.0001	7e-05	7e-05	0.00015	4e-05		5e-05	4e-05	0.00074	0.00129	0.00053	0.00025	0.00019		8e-05
CAG-345
CAG-349									0.00056				0.0002	0.00048							4e-05	4e-05	0.00376	0.00258	0.00056	0.0008					0.00023		0.00011	5e-05	3e-05	5e-05	0.00071	0.00233	0.00092	0.0008
CAG-353				9e-05					3e-05								0.00012	7e-05			0.00052	0.0001					0.00203	0.00083		4e-05	0.00332			3e-05			7e-05	9e-05					0.0001	5e-05	0.00248	0.00988
CAG-354	0.00114	0.00129			0.00022	5e-05	4e-05		0.00011	0.00011						5e-05	0.00013	0.01668			0.00426	0.00423	0.00292	0.00288	0.00016	7e-05	0.02104	0.02502											0.00032	0.00038							0.01734	0.00552
CAG-390															6e-05	0.00022							5e-05	4e-05											6e-05	5e-05									4e-05
CAG-41	0.00011	9e-05	0.00105	0.00134	0.00121	0.00059			0.00031	0.00182	0.00011		0.00245	0.001	0.00042	0.00067	0.00146	0.00079	0.00097	0.00062	8e-05	6e-05	0.00096	0.00091	0.00026		0.00054	0.0003	0.00023	9e-05	0.00021		0.00076	0.00042			0.00066	0.00039		7e-05	0.00085	0.00238	0.00054	0.00012	0.00012	0.00022	0.00058	0.00024	0.00137
CAG-411	0.00011	0.00016	0.00041	0.00035	0.00086	0.00113	9e-05	0.00012	0.00091	0.00014	0.00011	7e-05	0.00021	0.00032	0.00019	0.00018	7e-05	0.00014	0.0002	0.00016					0.00069	0.00112	6e-05	0.00011	7e-05	5e-05			0.00071	0.00043	4e-05		0.00038	0.00031	0.00088	0.00085	6e-05	5e-05	7e-05	0.00011		7e-05			0.00015
CAG-417											9e-05	7e-05									6e-05	6e-05					7e-05	6e-05													0.0001	0.00015		5e-05	5e-05				0.0266
CAG-433	0.00069	0.00037																					0.0009	0.00146											0.00045	0.00072
CAG-448										2e-05											0.00027	0.0003	0.00208	0.00069			0.00016	0.00011			8e-05				0.00058	0.00043	0.0027	0.00037					0.003	0.00077	0.00269	0.00125	0.00018	0.0001	0.00025
CAG-449		5e-05					7e-05	9e-05																				5e-05									4e-05										4e-05	0.00017
CAG-45	8e-05	0.00014			5e-05				6e-05	0.00033					4e-05	9e-05	4e-05		6e-05												0.0001			7e-05	4e-05		4e-05
CAG-451										5e-05						2e-05							0.00371	0.00486							5e-05		0.0004	0.00051	4e-05
CAG-452																																			0.00445	0.00824
CAG-460														5e-05		3e-05	4e-05	7e-05			5e-05		0.01916	0.02118			0.0061	0.0074							0.00342	0.00319		4e-05							0.00068	0.00112
CAG-462	0.00012	8e-05	7e-05	5e-05			0.00025	0.00033	3e-05	3e-05	6e-05		6e-05	5e-05	5e-05	5e-05	7e-05	9e-05	0.0005	0.00033		4e-05	0.00019	0.00016	0.0002		0.00113	0.0006	8e-05	0.0001	9e-05		0.00158	0.00212				6e-05			8e-05	4e-05	0.0001	0.00013	0.00012	0.00018	0.00014	0.00029	0.00019
CAG-465							7e-05	7e-05		3e-05											0.00015	0.00015	4e-05	7e-05	4e-05						6e-05			3e-05		0.00012			3e-05										0.00704
CAG-475			6e-05							4e-05		0.0001								5e-05	7e-05	7e-05	0.04619	0.02313											0.00501	0.00671												8e-05
CAG-484	0.00018	0.00018	4e-05	6e-05	6e-05	5e-05			3e-05	8e-05	0.0001	0.0001			3e-05	4e-05	0.00011	5e-05	0.0001	0.00013	9e-05	4e-05			6e-05		5e-05	4e-05			4e-05		5e-05	3e-05			4e-05	8e-05	3e-05		0.00016	0.00018	0.00012	9e-05	0.00012	0.00016	0.0003	0.00117	0.00013
CAG-485	0.00025	0.00025	0.00015	0.00014	0.00011	0.00011	0.00018	0.00021	0.00021	0.00024	6e-05		0.0003	0.00021	8e-05	8e-05	0.00025	0.00023	7e-05	8e-05	0.00042	0.00034	0.00023	0.00022			0.00051	0.00051	0.00056	0.00051	0.00041		0.00022	0.00017	0.00045	0.00044	0.00952	0.00816			0.0002	0.00016	0.00023	0.00035	0.00038	0.00042	0.00077	0.00118	0.00014
CAG-488																2e-05							0.00277	0.00504			5e-05	5e-05						2e-05	4e-05	5e-05	7e-05	7e-05									5e-05
CAG-492										3e-05					3e-05						0.00026	0.00033	0.00088	0.00107				5e-05							5e-05		6e-05	4e-05							0.00101	0.00633			0.00015
CAG-495							0.00066	0.00866		3e-05	0.006	0.00041	0.00245	0.00135		9e-05	0.00017	0.00021					4e-05		0.00021	8e-05	0.00014	6e-05	0.00482	0.00548	0.00169		0.00174	0.00033	6e-05		0.00013	7e-05			0.00845	0.01138	0.0036	0.00121			0.00716	0.00902	0.00027
CAG-510	4e-05	5e-05					7e-05	3e-05	2e-05	6e-05				4e-05	0.00011	9e-05							0.01233	0.02021							5e-05							4e-05				5e-05						5e-05	6e-05
CAG-521																																											0.0011	0.00352	0.00039	0.00028
CAG-533																							8e-05	7e-05													0.00018	0.00013
CAG-552
CAG-557																																																0.00016
CAG-56	4e-05	6e-05	6e-05	5e-05	4e-05		7e-05	7e-05	7e-05	0.00012	6e-05			5e-05		3e-05	6e-05	9e-05	4e-05	9e-05	0.00014	0.0001	7e-05	9e-05			4e-05	0.0001	0.00015	0.00025	0.00015		0.00016	0.00024	4e-05	5e-05		8e-05	3e-05		0.00015	0.00015	0.0001	0.00016	9e-05		6e-05	6e-05	0.00014
CAG-568
CAG-582			8e-05									5e-05					5e-05	5e-05	6e-05	6e-05	8e-05	0.00012	6e-05	0.00012											4e-05		0.0001	0.00012			0.00012	0.00014			9e-05
CAG-590	0.00037	0.00051	0.00086	0.00081		7e-05	5e-05	5e-05	3e-05	0.00015	5e-05		0.00029	0.00021	3e-05	4e-05	0.0001	6e-05	0.00012	9e-05			0.00026	0.00023							0.00011		4e-05	3e-05			0.00015	0.00035			9e-05	5e-05	0.00011			0.0001	0.00024	0.00017	0.0001
CAG-594																					0.0001	9e-05	0.00012	0.00012											6e-05	0.00014	0.0001	8e-05
CAG-603	6e-05	5e-05							6e-05	0.00011						4e-05	4e-05	6e-05						8e-05													5e-05				7e-05
CAG-605																					0.00093	0.00139	6e-05	0.00012																					0.00049	0.00198
CAG-611																						4e-05													0.00231	0.00294								6e-05
CAG-617	0.00012	0.00011	6e-05	4e-05							8e-05	8e-05				2e-05	8e-05	9e-05	6e-05	9e-05		4e-05	6e-05				4e-05	5e-05	0.0002	0.00012	3e-05			4e-05			4e-05	5e-05	4e-05		5e-05	8e-05			0.00032	0.00035			8e-05
CAG-628																							6e-05												0.0021	0.0035	0.03207	0.02183
CAG-631			4e-05					4e-05	2e-05					3e-05	0.00011	4e-05		0.00018	0.00022	0.00013	3e-05		0.00011	0.00016											0.00029	8e-05	0.00036	6e-05					7e-05		8e-05	0.00013	9e-05	9e-05
CAG-632	0.00014	0.00016	5e-05	5e-05			4e-05		4e-05	4e-05				5e-05	3e-05	3e-05								7e-05											4e-05		5e-05					6e-05
CAG-698
CAG-710																																												4e-05
CAG-724		5e-05	0.00015	8e-05				5e-05		2e-05	0.00042	0.00039							0.00013	0.00011	0.0002	0.00018	0.00015	8e-05				4e-05						5e-05	0.00022	0.00025	0.00013	0.00012					0.00018	0.00011	4e-05				0.00025
CAG-762																							0.00268	0.00337											0.00448	0.00247	0.00015	5e-05
CAG-776		3e-05								3e-05													5e-05	8e-05							0.00075				0.00089	0.00079
CAG-791
CAG-793																					0.00016	0.00025																							0.00079	0.00084
CAG-81	0.00363	0.00454	0.0034	0.00503	0.00436	0.00311	0.00447	0.00132	0.00148	0.00849	0.00028	0.0003	0.00284	0.00335	0.00204	0.00416	0.00666	0.00056	0.00148	0.00417	0.00017	0.00014	0.00052	0.00079	0.00016	7e-05	0.00052	0.00028	0.00087	0.00079	0.00132	0.00248	0.00092	0.00061	0.00028	0.00023	0.0026	0.0034	0.00173	0.0025	0.00591	0.00375	0.00595	0.00387	0.00083	0.00087	0.00243	0.00245	0.00387
CAG-822					0.00017	8e-05			2e-05																4e-05						5e-05								0.00029	0.00031
CAG-826
CAG-83	0.01814	0.01087	0.01903	0.03202	0.00172	0.00165	0.01121	0.01246	0.00235	0.00711	0.00025	0.00022	0.08176	0.0228	0.00331	0.00594	0.09082	0.06411	0.0001	0.0001	0.01159	0.00717	0.03214	0.03472	0.0003	0.00014	0.02298	0.02755	0.00544	0.0078	0.01138	0.01171	0.01927	0.02765	0.0338	0.04446	0.00194	0.00273	0.00014	0.00058	0.00564	0.00586	0.06352	0.08383	0.0202	0.0071	0.06456	0.05338	0.06423
CAG-831	0.0001	0.0001	8e-05	8e-05	5e-05	5e-05	0.00016	0.00022	0.00013	3e-05		0.00011				4e-05	7e-05	7e-05	5e-05		0.00026	0.0002	0.0001	8e-05	9e-05		0.0002	0.00023	0.00021	0.00038	0.00015		9e-05	0.00017			7e-05	6e-05			0.00041	0.00042			8e-05	0.00011	0.00016	0.00026	0.00015
CAG-841																2e-05					6e-05		0.02187	0.00863											4e-05			4e-05									7e-05
CAG-873							4e-05	7e-05					0.00039	0.0009		3e-05														0.00011							0.00139	0.00096
CAG-877	7e-05	5e-05	5e-05	5e-05	4e-05		0.00011	7e-05	0.00665	0.05539	5e-05	8e-05			0.00015	0.00045	3e-05		9e-05	6e-05	0.01397	0.01271	0.00033	0.00041			0.00341	0.00266			0.01077	0.00512	6e-05	6e-05	0.00517	0.00742	0.00056	0.00037							0.01384	0.01107	0.00048	5e-05	0.00085
CAG-878
CAG-882	0.0001	0.0001	4e-05				6e-05		2e-05							4e-05	5e-05		6e-05	6e-05	3e-05	5e-05	0.0001	9e-05							4e-05		4e-05	3e-05			7e-05	7e-05			6e-05	7e-05					4e-05
CAG-884															5e-05	3e-05			6e-05																6e-05
CAG-914																																			0.00562	0.01541	0.01081	0.00664
CAG-917			6e-05																																6e-05
CAG-95	0.00053	0.00067	0.00042	0.00038	0.00027	0.00023	0.00021	0.00019	0.00018	0.00017	8e-05	5e-05	0.00102	0.0007	0.00046	0.00031	0.00013	7e-05	8e-05	5e-05	0.0003	8e-05	0.00577	0.00272	0.00011	0.00011	0.00074	0.00106	9e-05	9e-05	0.00082	0.00202	0.00027	0.0002	0.00113	0.00091	0.00042	0.00036	0.00022	0.00022	0.00075	0.001	0.00086	0.00014	0.00011	0.00033	0.0052	0.00651	0.00017
CAG-964																	4e-05						0.00027	0.00041															5e-05	7e-05			0.00039	0.00074
CAG-988																					0.01175	0.01493	7e-05	0.00012							0.00766	0.0045			0.00834	0.00798
CHH4-2																			0.00207	0.00115
COE1	0.00013	0.00025	7e-05	5e-05	0.0001	8e-05	7e-05	4e-05	9e-05	0.00018	6e-05		8e-05	6e-05	0.0001	0.00023	0.001	9e-05	5e-05				0.00013	0.00014			4e-05	5e-05			0.00094	0.00085	5e-05	4e-05			0.0001	0.00011	4e-05	8e-05	0.01245	0.00734	5e-05		6e-05	0.00014	6e-05	0.00011	7e-05
Caecibacter	0.00046	0.00058			6e-05											3e-05									5e-05		0.00013	0.00014					0.0001	0.00024
Campylobacter
Campylobacter_A
Campylobacter_B
Campylobacter_D
Caproiciproducens
Catenibacillus	0.00012	7e-05					0.00014	0.0001		2e-05	5e-05	7e-05	0.0001	8e-05			0.00012	9e-05													7e-05																5e-05	5e-05	6e-05
Catenibacterium		3e-05			8e-05					6e-05			5e-05		3e-05	2e-05	6e-05							4e-05					8e-05	7e-05				2e-05	0.01272	0.01322	0.00012	0.00016							4e-05	6e-05
Caulobacter
Cedecea
Cellulomonas
Cellulosilyticum
Cetobacterium_A
Chimaeribacter
Christensenella							7e-05	7e-05		0.00015							0.00038	0.00011																2e-05				4e-05						0.00013
Chryseobacterium
Citrobacter	6e-05	3e-05													8e-05															6e-05								4e-05					7e-05	7e-05		0.00018
Citrobacter_A									2e-05	0.00012					5e-05							4e-05
Citrobacter_B																																						5e-05
Cloacibacillus							0.00061	0.00085									0.00072	0.00477					0.00013	0.0002			0.00019	6e-05					0.0001	0.00023	7e-05	5e-05							0.0004	0.00353					5e-05
Clostridioides
Clostridium		3e-05	0.00134	0.00078	0.001	0.00016	4e-05		0.00018	0.00017		0.00014	0.00027	0.00075	0.00085	0.00088	0.00025	6e-05	0.00024	0.00202	0.00161	0.00302	0.00052	0.00047	0.00244	0.00041	0.00117	0.00164	0.00024	0.0002			0.00068	0.0011	0.0014	0.00088	0.00175	0.00169	0.00074	0.00029	0.0006	0.00239	0.00011	0.00101	0.00179	0.00087	0.0004	0.00174	0.00266
Clostridium_A	9e-05	7e-05	0.00015	8e-05	0.00017	0.00063	0.00048	0.00104	6e-05	0.00044	0.00027	0.00027		8e-05	5e-05	0.0001	0.00032	0.00033	0.0002	0.00034	0.00019	0.00016	0.00042	0.00031	0.00059	0.00063	8e-05	6e-05	0.00031	0.0005	0.00018		0.00012	4e-05	0.00017	0.00019	0.00026	0.00025			4e-05	9e-05	0.0003	0.00064	0.00013	9e-05	0.00086	0.00055	6e-05
Clostridium_AA
Clostridium_AP							0.0001	0.00013			0.00077	0.00103			5e-05	2e-05	4e-05	5e-05	0.00037	0.00011															4e-05									0.0001
Clostridium_AQ	0.00012	0.00011	0.0001	0.00014	8e-05	9e-05	0.00011	0.00025	9e-05	0.00041	0.00042	0.0006		6e-05	5e-05	5e-05	0.0004	0.0004	0.00038	0.00022	0.00018	0.00015	8e-05	7e-05	0.00022	0.00026		7e-05	0.0001	9e-05	0.00017		9e-05	8e-05	5e-05		0.00012	0.00014			4e-05	4e-05	0.00023	0.00047	0.00011	0.00012	0.00012	6e-05	7e-05
Clostridium_B
Clostridium_E
Clostridium_F
Clostridium_J
Clostridium_L
Clostridium_N										2e-05																															0.0001	6e-05							4e-05
Clostridium_P										3e-05				5e-05							0.00052	0.00022			8e-05												6e-05	0.00011					5e-05	0.00022	0.00035
Clostridium_Q	0.00316	0.00334	0.00126	0.00186	0.00184	0.00132	0.0056	0.00206	0.00186	0.00384	0.01546	0.01465	0.00414	0.00562	0.00223	0.0053	0.00328	0.00141	0.00062	0.00014	0.00054	0.0003	0.00113	0.00221	0.00353	0.0004	0.00126	0.00091	0.0006	0.00086	0.00246	0.00124	0.00044	0.0007	0.00043	0.00032	0.00144	0.00131	0.00209	0.00314	0.0012	0.00105	0.00232	0.00165	0.00052	0.0007	0.00338	0.00078	0.0009
Clostridium_X
Collinsella	0.00217	0.00174	0.00212	0.00257	0.00344	0.00322	0.00621	0.00804	0.00153	0.01263	0.00481	0.01045	0.00415	0.00309	0.00199	0.00583	0.01271	0.00892	0.00113	0.00183	0.02232	0.0171	0.00401	0.00286	0.00443	0.00428	0.00484	0.00445	0.00764	0.00893	0.00398	0.00326	0.00264	0.0046	0.00536	0.00737	0.00126	0.00273	0.00338	0.0039	0.00297	0.00168	0.00942	0.02383	0.00348	0.00429	0.00964	0.00236	0.00157
Comamonas																																	8e-05	7e-05
Coprobacillus								0.00062		2e-05													0.00077	0.00139																0.00012
Coprobacter	0.00028	0.00026	0.00024	0.0002	0.0006	0.00042	0.00021	0.00025	0.00074	0.00024	8e-05	0.0001	0.00018	0.00016	0.00013	9e-05	4e-05	0.00014	0.00067	0.00046	0.0009	0.00073	0.00154	0.00156	4e-05		0.00142	0.00106	0.00064	0.00066	0.00055		0.00011	0.00013	0.00016		0.00039	0.00038			0.00037	0.00034	0.00099	0.00042	0.00139	0.00179	0.00121	0.00055	0.00485
Coprococcus	0.0006	0.00041	0.00035	0.0003	8e-05	8e-05	0.00013	6e-05	0.00025	0.00101	8e-05		0.00021	0.00014	8e-05	0.00016	0.00013	0.00012	0.00025	0.00013	0.00113	0.0006	0.00499	0.00753	0.00025	0.00023	0.001	0.00029	0.0001	0.0001	0.00616	0.00496	0.00117	0.00134	0.00013	0.00014	0.00958	0.01175	5e-05		0.00016	0.00011	0.00023	0.00011	0.0035	0.00237	0.00247	0.00078	0.00027
Coprococcus_A	0.0004	0.00053	0.00093	0.00094	0.00118	0.00054			0.00026	0.00142			0.00074	0.00059	0.0003	0.00061	0.00019	0.00013	0.0015	0.00224	0.00066	0.00036	0.00137	0.00114			0.00096	0.00066	0.0004	0.00123	0.00107		0.00048	0.00055	0.00031	0.00024	0.00097	0.00063	4e-05			4e-05	0.00082		0.00042	0.00057	0.0019	0.00092	0.00062
Corynebacterium																																						5e-05
Criibacterium
Cronobacter																																												5e-05
Cupriavidus
Cutibacterium
D5	5e-05	6e-05							2e-05												0.00144	0.00116	5e-05	8e-05									4e-05	5e-05	0.00014	0.00015	8e-05	0.00016					7e-05	0.0003	4e-05		0.00012	0.00016	0.00021
DNF00809
DONG20-135
DTU089																					5e-05																										5e-05
DUOT01																																					6e-05
Desulfovibrio					0.00117	0.00058			0.00101	0.00246	0.00247	0.00283			0.00097	0.00154		6e-05			0.00196	0.00154	0.00303	0.00235			0.00086	0.00067					0.00049	0.00102	0.00083	0.00096							0.00473	0.00121	0.00273	0.00261	0.0169	0.00841
Dialister	0.00727	0.00547			0.00679	0.00544			0.02788	0.073	0.00837	0.00772	0.01872	0.02679		7e-05					0.01389	0.01266	0.01988	0.0225	0.01813	0.01222			0.00292	0.00319	3e-05		0.006	0.00668	7e-05		0.00421	0.00369	4e-05		8e-05								0.0198
Dielma								5e-05		0.00014					9e-05		0.00011	0.00119							0.0003	0.00022								2e-05			7e-05							0.00022
Dorea	0.00077	0.00059	0.00037	0.0003	0.00105	0.00055	0.00061	0.00025	0.00032	0.00292	0.00029	0.00021	0.00091	0.00082	0.00129	0.00182	0.00129	0.00017	0.00121	0.00142	0.00019	0.00016	0.00055	0.00064	0.00063	0.00042	0.00064	0.00042		7e-05	0.00034		0.00029	0.00045	0.00035	0.00041	0.00068	0.00134	0.0003	0.00063	0.00036	0.00025	0.00275	0.0004	0.00172	0.0015	0.00327	0.00149	0.00033
Dorea_A	0.00154	0.00165	0.00198	0.00182	0.00246	0.00165	0.00249	0.00161	0.00181	0.01294	7e-05		0.00232	0.00188	0.00337	0.00624	0.00755	0.00387			0.00074	0.00057	0.00422	0.00337	0.00491	0.00282	0.00155	0.00256	0.00182	0.00154	0.00099		0.00216	0.00243	0.00347	0.00498	0.00117	0.00233	0.00116	0.0016	0.00096	0.00074	0.00595	0.00039	0.00357	0.00328	0.00387	0.00504	0.00641
Dorea_B																																											0.00027	0.00013
Duncaniella	5e-05	4e-05	4e-05	4e-05	0.00025	0.0003	7e-05	9e-05	6e-05	8e-05					3e-05	3e-05	0.00011	8e-05									4e-05				5e-05		0.00023	0.00025			0.00025	0.00024	0.00034	0.00025							0.00014	0.00011
Duodenibacillus					0.00019	0.00022	0.00049	0.00373							0.00394	0.00489			0.00757	0.02481	0.0017	0.00116	0.0059	0.00463	5e-05						0.00408	0.00427			0.00146	0.00197			0.00262	0.00206			0.00214	0.00185	0.00169	0.00125			0.01202
Dysgonomonas
Dysosmobacter	0.0084	0.00744	0.00955	0.01192	0.00674	0.00667	0.0147	0.01445	0.00265	0.00248	0.01816	0.01726	0.00995	0.00736	0.00261	0.00525	0.01952	0.00748	0.02033	0.01346	0.00726	0.00787	0.00868	0.0089	0.00545	0.00616	0.01119	0.01198	0.01575	0.00513	0.00989	0.01132	0.00546	0.00764	0.0029	0.0031	0.00692	0.00581	0.00043	0.00125	0.00668	0.00645	0.01545	0.00183	0.00328	0.00612	0.01293	0.00639	0.01035
ER4	0.01672	0.0152	0.01306	0.01427	0.01666	0.02055	0.00142	0.00163	0.00762	0.0117	0.00014	0.00014	0.03812	0.02143	0.00298	0.0042	0.04308	0.01091	7e-05		0.0044	0.00407	0.0167	0.02181	0.00011		0.01519	0.01345	0.01944	0.02792	0.03166	0.0235	0.01322	0.01436	0.00384	0.00322	0.00639	0.01372	0.00036	0.00044	0.00249	0.00506	0.02027	0.00261	0.01886	0.01483	0.02616	0.02655	0.01111
Edwardsiella
Eggerthella	5e-05		5e-05	4e-05			5e-05	0.00012		7e-05	0.00561	0.01382					9e-05	0.00017	0.00143	0.00057					0.00055	0.00058								3e-05				0.00013			0.0004	6e-05		9e-05	6e-05		7e-05		5e-05
Eisenbergiella	0.00161	0.00137	0.00152	0.00151	0.00216	0.00188	0.00321	0.00288	0.0011	0.00675	0.01015	0.00811	0.00075	0.00047	0.0005	0.00033	0.00487	0.02314	0.00023	0.00011	0.0003	0.00041	0.00066	0.00093	0.00054	0.00011	0.00501	0.00277	0.00448	0.00192	0.00444	0.00442	0.00172	0.00141	9e-05	0.00013	0.00077	0.00109	4e-05	0.00011	0.0008	0.00109	0.00081	0.00296	0.00459	0.00204	0.00127	0.00057	0.00267
Ellagibacter			0.00132	0.00232			0.00027	0.00048	2e-05	0.00058	7e-05	0.00011				0.0001					0.00412	0.0027	8e-05	6e-05					0.0001	7e-05			0.00024	0.00036	0.00058	0.00091									0.00055	0.00039
Emergencia	0.0001	0.0001	0.00013	0.00016	4e-05	5e-05	0.00025	0.00014		5e-05	0.00024	0.0002	0.00012	9e-05	3e-05	3e-05	0.00028	0.00015	4e-05	4e-05	0.00011	0.0001	0.0001	9e-05		6e-05	7e-05	9e-05	0.00014	0.00014	0.00012		4e-05	8e-05	0.00011	6e-05		7e-05			7e-05	0.00012	0.00023	0.00019			0.00012	0.00011	5e-05
Enorma	7e-05	4e-05						3e-05								1e-05			0.00257	0.00236	0.0014	0.00103	0.00153	0.00085	4e-05	0.00014		4e-05	0.00018	0.00022			0.00017	0.0003	7e-05	0.00012							0.00012	0.00107			4e-05		0.00205
Enterobacter	6e-05														8e-05	5e-05									5e-05																		9e-05			0.0039
Enterobacter_A
Enterobacter_D
Enterocloster	0.00189	0.0025	0.00331	0.00373	0.00504	0.00328	0.03087	0.00701	0.00305	0.00263	0.09848	0.04151	0.00362	0.00515	0.00637	0.00657	0.00723	0.00675	0.03545	0.01109	0.00023	0.00025	0.0008	0.00148	0.00778	0.00343	0.00118	0.00078	0.00109	0.00089	0.00176	0.00132	0.00043	0.00084	0.00034	0.0003	0.00196	0.00128	0.00591	0.0083	0.00959	0.00657	0.00431	0.00178	0.00084	0.00083	0.00306	0.00316	0.00081
Enterococcus
Enterococcus_A					9e-05	9e-05	6e-05	8e-05	4e-05	5e-05	8e-05	8e-05	6e-05	4e-05	3e-05				0.00015	0.0001							4e-05														0.00014	0.00011					4e-05	5e-05	8e-05
Enterococcus_B																3e-05			6e-05			0.00014			0.00038		6e-05		4e-05	4e-05	0.00013		7e-05	0.00038													4e-05		0.0002
Enterococcus_C
Enterococcus_D
Enterococcus_G
Enteroscipio
Epilithonimonas
Erysipelatoclostridium	9e-05	9e-05		6e-05	0.00019	0.00027	5e-05	6e-05	5e-05	0.00023	7e-05	0.00019			4e-05	5e-05	0.00023	0.0007	0.00091	0.00056					0.00053	0.00039	0.0001	6e-05	0.0002	0.00015	0.00015						0.00011	0.00018			0.0001	0.00013	0.00301	0.00469	0.00011	0.00012	0.00057	0.00026
Escherichia	0.00011	0.00016						8e-05	0.00027	0.00058	0.00079	0.00193			0.0072	0.00142	0.00122	0.00138	0.00139	0.00049	0.00103	0.00478	0.00021	0.00049	0.00882	0.00549		0.00052			0.00096		0.00043	0.00125	0.00079	0.00044	0.00077	0.01137		0.00078		9e-05	0.01379	0.01202	8e-05	0.00095	0.00121	0.02099	0.00126
Eubacterium	4e-05						0.00011	0.00014			5e-05	9e-05						5e-05			4e-05						0.00018	0.0001			5e-05		0.00033	0.00047	6e-05								0.00015	0.00032			5e-05
Eubacterium_F	0.00472	0.00474	0.00195	0.00131	0.00014	0.0009			2e-05	0.00012			0.00099	0.0006		5e-05	0.00542	0.00206	4e-05	5e-05			0.00095	0.00051			0.00071	0.00054			0.00064	0.00388	0.00035	0.00024	4e-05		0.00333	0.00791			0.0014	0.00159	0.00109	0.00039	0.0015	0.00457	0.00331	0.00278	0.00053
Eubacterium_G	0.00082	0.00133	0.0003	0.00033	0.00555	0.00094	0.00072	0.00064	0.00246	0.00117	0.00011	0.00018	0.00232	0.00131	0.00062	0.0012	0.00273	0.00178	0.00067	0.00046	0.00164	0.00239	0.00046	0.00051	8e-05		0.00026	0.00026	0.00037	0.00032	0.00092	0.00147	0.00051	0.00044			0.00071	0.00139	0.00038	0.00092	0.00042	0.00034	0.00384	0.00129	0.00096	0.00163	0.00251	0.00098	0.00069
Eubacterium_I	0.00102	0.00174	0.00102	0.0011	0.00045	0.00055	0.00072	0.00023	0.00041	0.00565	0.00024	0.00031	0.00128	0.00093	0.00122	0.00133	0.00232	0.00189	0.00027	0.00021			0.00091	0.00125	4e-05		0.0006	0.00051	0.00018	0.00013	0.00142		0.00051	0.00049	0.0006	0.00063	0.00073	0.00089	8e-05		0.0004	0.00039	0.0011	9e-05	0.00082	0.00074	0.00091	0.00167	0.00034
Eubacterium_J
Eubacterium_M
Eubacterium_R	0.00759	0.00819	9e-05	0.00011	8e-05	5e-05	0.0001	0.00014		0.0001		5e-05	0.00293	0.00149	0.00011	0.00034	0.0003	0.00032	0.0001	0.0001	6e-05	6e-05	0.00021	0.00022	0.00017	0.00011	0.00017	0.00014	0.00021	0.00019	0.00138	0.00178	0.00094	0.00128	0.00023	0.00025	0.00191	0.00151			0.00574	0.00202	0.00039	0.00046	0.00015	6e-05	7e-05	8e-05	0.0007
Eubacterium_T
Evtepia	0.00042	0.00031	0.0005	0.00061	0.00113	0.00022	0.00033	0.00034	0.00015	0.00219	0.00035	0.00046	5e-05	6e-05	0.00014	0.00059	0.00169	0.00138	0.00029	0.00029	0.0007	0.00065	0.00164	0.00097	0.00021	0.00017	0.00042	0.00058	0.00075	0.00107	0.0004	0.00101	0.00031	0.00067	0.00035	0.00045	0.00045	0.00079	0.00013	7e-05	0.00015	0.00012	0.00175	0.00348	0.00073	0.00063	0.00056	0.00035	0.00076
Extibacter																																			0.00019	0.00017								5e-05
Ezakiella		3e-05					6e-05	7e-05	2e-05				0.0001	8e-05		2e-05	0.00015	6e-05	0.00013	0.00011							5e-05	4e-05	7e-05	9e-05							6e-05	0.00011	0.00011	0.00023	8e-05	6e-05							7e-05
F0040
F0422										2e-05												5e-05																0.00013					8e-05	7e-05				9e-05
F082							4e-05																				5e-05	5e-05	0.00011	0.00018				2e-05	4e-05	8e-05												4e-05
F23-B02	0.00064	0.00042	0.00031	0.0004	0.0002	0.00025	0.0001	0.00015	8e-05	0.00017	0.00111	0.00095	0.00073	0.00037	3e-05	5e-05	0.00069	0.0008			0.0002	0.00016	0.00036	0.00045			0.00188	0.00122	0.0002	0.00024	0.0003		0.00016	0.00016	0.00123	0.00104	0.00308	0.00492			0.00014	0.00021	0.00065	0.00069	0.00023	0.00012	0.00419	0.00422	0.00031
Faecalibacillus	0.0011	0.0017	0.00213	0.00221	0.00132	0.00091	0.00095	0.00039	0.00118	0.00871	0.00152	0.00284	0.00172	0.00057	0.00431	0.00111	0.00365	0.00193	0.00202	0.00032	0.00038	0.00021	0.00315	0.00284			0.00094	0.0008			0.00026		0.00086	0.0006			0.00058	0.0006	0.00018	0.00024	0.00086	0.00063	0.00084		0.00019	0.00044	0.00155	0.00071	0.00055
Faecalibacterium	0.03255	0.04069	0.03815	0.0426	0.05349	0.01895	0.03138	0.00747	0.05492	0.01624	0.00023	0.00114	0.01516	0.03389	0.02729	0.07868	0.00681	0.00077	0.00061	0.00105	0.00861	0.01682	0.02264	0.05372	0.0173	0.0183	0.03048	0.01531	0.01249	0.01899	0.06045	0.03413	0.02538	0.03758	0.00487	0.00426	0.05596	0.03169	0.00615	0.01645	0.05197	0.02669	0.00921	0.00268	0.03716	0.02857	0.02194	0.03896	0.04665
Faecalicoccus	0.00016	0.00012							4e-05	7e-05							4e-05		0.00072	0.00043	9e-05	7e-05	6e-05						0.00025	0.00028				4e-05	5e-05		0.00022	0.00018			0.00085	0.00115	0.00027	0.00019	0.0003	0.00022			6e-05
Faecalimonas	9e-05	5e-05	5e-05	9e-05	6e-05		0.00013	0.00011	0.0005	0.00221	0.00032	0.00342	0.00019	0.0001	8e-05	8e-05	0.00052	0.00879	0.00214	0.00068			9e-05	0.00011	5e-05		0.00025	0.00045			5e-05			2e-05			8e-05	8e-05	5e-05	8e-05			0.00019	9e-05	6e-05	0.0001	8e-05	0.00014	0.00024
Faecalitalea	0.00033	0.00043					0.00063	0.00081	3e-05	0.0001													0.00077	0.00054			0.00047	0.00077	0.00381	0.01339	0.00184		6e-05	7e-05	8e-05	0.00022													0.0033
Fannyhessea
Fenollaria																	0.00014
Ferdinandcohnia
Fermentimonas
Fibrobacter_A
Filifactor
Finegoldia																								5e-05
Firm-07
Firm-10									7e-05	0.00119													0.00024	0.00045													4e-05	0.00011
Firm-11	0.00029	0.00015	0.00021	0.00034	5e-05	7e-05	0.00069	0.00115	0.00014	0.00233			0.00078	6e-05		6e-05	0.0016	0.00352			0.01347	0.00886	0.00216	0.0023			0.00189	0.00214	0.00511	0.00391	0.00027		0.00086	0.00246	0.00801	0.00789	9e-05	0.00018					0.00134	0.00691	0.00078	0.00049	0.00207	0.00284	0.00138
Flavonifractor	0.00091	0.00074	0.00061	0.00064	0.00063	0.00043	0.00466	0.00278	0.00077	0.00051	0.01979	0.02676	0.00165	0.00137	0.00067	0.00049	0.00846	0.0107	0.01346	0.00659	0.00139	0.00165	0.00206	0.00275	0.00902	0.00496	0.00047	0.00055	0.00809	0.00159	0.00053		0.0004	0.00046	0.00609	0.00471	0.00155	0.00297	0.0002	0.00103	0.00032	0.00017	0.00216	0.0005	0.00034	0.00026	0.00188	0.00087	0.00159
Fournierella	8e-05	8e-05	0.00013	0.00013	9e-05		0.00012	0.00016	2e-05	7e-05	0.00012	0.0001	0.0007	0.00018		3e-05	0.00037	0.00024			0.00064	0.00071	0.0008	0.00099			0.00171	0.00174	0.00166	0.00143	0.00018		0.00019	0.0002	0.00049	0.00046	0.00012	0.00011					0.00097	0.00112	0.00018	0.00011	9e-05	8e-05	0.00017
Franconibacter
Frisingicoccus		5e-05	5e-05	7e-05			6e-05	0.00018	0.00011	0.00035	0.00017	0.00033	0.00013	0.00016			0.00099	0.00097			3e-05		9e-05	9e-05						4e-05							4e-05	4e-05			5e-05						5e-05	5e-05	0.00021
Fructilactobacillus
Fusicatenibacter	0.00606	0.00615	0.00703	0.00679	0.00271	0.0028	0.00281	0.00138	0.00164	0.01667	0.00064	0.00063	0.00485	0.00499	0.0012	0.00386	0.02305	0.01142	0.00069	0.00067	0.00016	8e-05	0.00261	0.00253	0.00024	0.00029	0.00924	0.00737	0.00035	0.00034	0.00299	0.00473	0.0031	0.00257	0.00312	0.00408	0.0012	0.00102	0.00194	0.00231	0.00285	0.00506	0.00223	0.00017	0.0036	0.00856	0.00282	0.00065	0.01855
Fusobacterium
Fusobacterium_A	4e-05	4e-05	4e-05	4e-05	4e-05	6e-05	7e-05	0.0001	5e-05	7e-05	0.00037	0.00024	5e-05	3e-05	4e-05	3e-05	0.00014	0.00012	0.00014	8e-05		5e-05			0.00351	0.00017	7e-05		4e-05								5e-05	7e-05	4e-05	8e-05	9e-05	0.00011	9e-05	4e-05	6e-05		8e-05	0.00011
Fusobacterium_B					4e-05								0.00025	0.00016											7e-05
Fusobacterium_C
GCA-900066135	0.0002	0.00014	0.0004	0.00037	0.00025	0.00034			0.00058	0.00121			0.0003	0.00032	0.00012	0.00023	0.00033	8e-05			0.00019	0.00023	0.00012	0.00012			0.00022	0.00013			5e-05		0.00059	0.00064	0.00029	0.00033	0.0006	0.00045	0.00011	0.00022	0.00036	0.00025	0.00017		0.00028	0.00058	0.00039	0.00082	0.00032
GCA-900066495																					6e-05	8e-05															0.00014	0.00027
GCA-900066755	5e-05	5e-05	0.00021	0.00025			0.00013	0.00015		0.00028	0.00044	0.00041	8e-05	5e-05		2e-05	0.00045	0.00027			9e-05	0.00012		7e-05				5e-05			5e-05		5e-05	7e-05							7e-05	5e-05	0.00012	7e-05	7e-05		7e-05		6e-05
GCA-900066905										3e-05																																		0.00015
Gabonibacter													0.0003	8e-05									0.00055	0.00031									0.00026	0.00043									0.00051	0.00072
Garciella
Gastranaerophilus																																									6e-05
Gemella																1e-05		5e-05													5e-05
Gemmiger	0.00578	0.00504	0.0246	0.01959	0.01161	0.00848	0.00015	0.00018	0.01208	0.10102	8e-05	0.00018	0.00832	0.00715	0.00201	0.00705	0.00065	0.00051	0.02572	0.04938	0.00367	0.00491	0.01006	0.01247	0.00118	0.00313	0.02991	0.02404	0.01334	0.02198	0.0198	0.01939	0.00412	0.00554	0.00545	0.00483	0.01477	0.02736	0.00152	0.00496	0.00417	0.00634	0.00735	0.00448	0.01439	0.01004	0.02177	0.05148	0.02305
Gordonibacter					6e-05	0.00011		4e-05		6e-05	0.00082	0.00223					0.00087	0.00098	0.0001				0.00012	5e-05				5e-05	4e-05	6e-05					4e-05	0.0001	0.00013	0.00022			4e-05		9e-05	0.00013					5e-05
Gorillibacterium
Granulicatella		4e-05																	4e-05
HGM04593																													5e-05	6e-05
HGM04792
HGM05190
HGM05232
HGM05376
HGM05398
HGM10611
HGM10766																															0.00052	0.00101
HGM10818																																					0.00515	0.00342
HGM10836			0.00026	0.00015	0.00033	0.00012			4e-05					9e-05	0.0004	0.00023									0.00284	0.00389												5e-05					0.00158	0.01786	0.00012	0.00015
HGM10873
HGM10890
HGM11327		3e-05								2e-05						2e-05	4e-05																8e-05	7e-05				6e-05										4e-05	0.00015
HGM11367
HGM11368																	4e-05
HGM11372																																												5e-05
HGM11377																																					6e-05
HGM11386								4e-05													0.00052	0.0004					0.00065	0.00039									5e-05										5e-05	0.00021
HGM11412
HGM11416																																			0.00017	0.00014
HGM11417		3e-05																0.00011																			0.00017	4e-05									0.00028	0.00171	4e-05
HGM11501																	8e-05	0.0001
HGM11507			0.00036	0.00049	5e-05		9e-05		3e-05	0.00051			0.00018	8e-05		4e-05	0.00022	9e-05					0.00034	0.0003			0.00012				0.00027			3e-05	0.00016									0.00011	0.00013		0.00013	0.00019	8e-05
HGM11514			0.00017	0.0002																																													0.00011
HGM11521			3e-05				0.00012	7e-05	8e-05	0.00021				4e-05		3e-05	4e-05				4e-05			5e-05											5e-05		6e-05							7e-05	5e-05
HGM11523
HGM11525
HGM11530			3e-05						3e-05	0.00021										4e-05											9e-05							4e-05							6e-05		4e-05	6e-05	9e-05
HGM11575			4e-05	4e-05									5e-05				0.0002	0.00024			0.00113	0.00076	0.00053	0.00043			0.00026	0.0003	0.00028	0.00021			4e-05	8e-05	0.00073	0.00091							0.00037	0.00133	4e-05		0.00027	0.00014	9e-05
HGM11588											5e-05						0.00133	0.00209			0.00297	0.00171	0.00059	0.00072			0.00128	0.00121							0.0029	0.00189							0.00159	0.00428			0.00225	0.00176	0.00036
HGM11616	6e-05	3e-05	4e-05	5e-05						3e-05	0.00025	0.00023						6e-05			3e-05		6e-05	0.00014			5e-05				0.00019						0.00013	0.0002					0.00022	0.00029	6e-05		4e-05	6e-05
HGM11788																		6e-05																							8e-05	0.00012
HGM11808	0.00013	8e-05	6e-05	8e-05	0.00014	7e-05	0.00017		7e-05	5e-05	0.00011	9e-05	0.00013	9e-05		1e-05	0.0001										8e-05				5e-05						5e-05	4e-05			0.00026	4e-05	6e-05						4e-05
HGM12587		3e-05								3e-05						2e-05			7e-05	6e-05																													4e-05
HGM12619
HGM12650																	4e-05	6e-05																	7e-05	5e-05
HGM12657
HGM12669			0.00011	0.0001																	0.00346	0.00322	5e-05				0.00011	0.00015			7e-05				0.00015	0.00012	8e-05	0.00017					0.00012	0.00023					8e-05
HGM12713
HGM12789
HGM12814	0.00058	0.00075	0.00062	0.00048	0.0001	7e-05			8e-05	0.00016	0.00032	0.0001	0.00021	0.00014	0.00011	0.00016	0.00013	0.00015	0.00015	0.00026			7e-05	0.00014			0.00015	7e-05					0.00012	6e-05	5e-05		0.00052	0.00039	0.0001		0.0003	0.0003			0.00022	0.00024	9e-05
HGM12957								4e-05								1e-05	4e-05				7e-05	6e-05									4e-05		4e-05	8e-05									7e-05	5e-05					9e-05
HGM12998	0.00013	9e-05	5e-05	7e-05			0.0001	0.00012					0.00015	7e-05	3e-05		0.00019	7e-05					0.00026	0.00012			7e-05	0.00011	9e-05		0.00026		0.0001	0.00052	0.00013	7e-05							5e-05				0.00046	0.00022	8e-05
HGM13006	0.0002	0.00017	0.0003	0.00041	0.00017	8e-05	0.00012	0.00016	0.0002	0.00021	0.00016	0.00012	0.00021	0.00011	5e-05	0.00012	0.0005	0.0004	0.00018	0.00013	0.00034	0.00027	0.00091	0.00073	8e-05	6e-05	0.00033	0.00029	0.00035	0.00033	0.00018		0.00012	0.00024	0.00044	0.00049	0.00019	0.00025	5e-05	0.00035	0.0001	0.00011	0.00031	0.00018	0.00034	0.00017	0.00056	0.00072	0.00017
HGM13010										2e-05						1e-05						6e-05		4e-05	0.00028	0.00012	8e-05	6e-05	7e-05		0.00022				3e-05		0.00014	6e-05									4e-05
HGM13222	6e-05	2e-05	4e-05											4e-05	5e-05	2e-05					0.00056	0.00025		7e-05			0.00023	0.0003			4e-05		9e-05	0.00023	0.0001	6e-05	0.00045	0.00047				9e-05	0.00051	0.00357					0.00081
HGM13233													9e-05	6e-05				7e-05			5e-05	5e-05													4e-05	7e-05		4e-05
HGM13618										3e-05																																	7e-05
HGM13634	0.00014	0.0001					9e-05	8e-05	2e-05				9e-05	5e-05	9e-05	5e-05	4e-05	6e-05	0.00022	0.00014	4e-05	5e-05			9e-05				9e-05	8e-05							6e-05	6e-05		7e-05			5e-05					8e-05	0.0002
HGM13862	6e-05												0.00011				0.00024	0.00018					0.00012	0.00014			0.00013	6e-05	0.00022	0.0002			4e-05	8e-05	0.00034	0.00025	0.00011	0.00017					0.0001	0.00015	4e-05		0.00011	0.00019	0.00011
HGM14224	4e-05																0.0002	0.0002			0.00022	0.00024	0.00031	0.0002			0.00021	0.0002					0.00019	0.00015	0.00016	0.00016	0.00013	4e-05					7e-05	0.00029			0.00037	0.00032	0.00022
HGM20899
HUN007
Haemophilus
Haemophilus_A																																							5e-05		7e-05
Haemophilus_D	8e-05	0.00022				8e-05							9e-05						0.00023	9e-05	8e-05	0.00011			8e-05	0.00032		5e-05			0.00037		3e-05	8e-05			0.00092	0.00027	0.00052		0.00028	0.001			6e-05	0.00021
Hafnia
Harryflintia			7e-05	0.00016			0.00031	0.0003	0.00032	0.00016		6e-05	0.00013	4e-05			0.00025	0.00019	0.00016	5e-05	0.0001	9e-05	0.00053	0.00074				5e-05	0.00049	0.00031	0.00011			3e-05	0.00276	0.00188		5e-05					6e-05	6e-05			0.00019		0.00055
Helicobacter
Helicobacter_B
Helicobacter_D
Holdemanella	0.00087	0.00121	0.0008	0.00035	0.00243	0.00189	0.00124	0.00157	0.00292	0.01386	0.00268	0.00367	0.00087	0.00075	0.00059	0.00029	0.00015		0.00172	0.00072	0.00031	0.00045	0.0002	0.00028	0.00096		0.00137	0.00102	0.00081	0.00121	0.00011		0.00363	0.0034	0.00182	0.00213	0.00063	0.00047	0.00025		0.00045	0.0009	0.00115	0.00052	0.00251	0.00337	0.00044	0.00118	0.00063
Holdemania	0.00024	0.00021	0.00059	0.00034	0.00042	0.0003	0.00025	0.00036	0.0001	0.00086	0.00028	0.00017	0.00041	0.00026	0.00024	0.00016	0.0004	0.00028					0.00015	0.0002			6e-05	5e-05	0.00011	0.00017	0.00024		0.00012	0.00017			0.00038	0.00069		0.00016	0.00028	0.00036	0.00057	0.0001	0.00027	9e-05	0.00011	0.0003	8e-05
Hungatella	9e-05	6e-05	6e-05	0.00011	8e-05	4e-05	0.00024	0.00431	2e-05	0.00012	0.00344	0.0014		4e-05	0.00013	0.00013	0.00024	0.0012	0.00146	0.00045	6e-05	0.00039	0.00171	0.0051	0.00032		0.0001	5e-05	0.0001	9e-05			6e-05	6e-05	0.00117	0.00037	0.00012	7e-05			0.00017	7e-05	0.00031	0.00038	4e-05		0.00055	0.00032	9e-05
Hungatella_A																		0.00462																										6e-05
Hydrogeniiclostridium	0.00014	0.00013	0.00016	0.00022	0.00011	0.00011	6e-05	7e-05	8e-05	0.0002	0.00032	0.00061	0.00023	0.00022	6e-05	9e-05	0.00071	0.00056			0.00042	0.00047	0.00304	0.00367			0.00023	0.00026	0.00065	0.00117	0.0002		0.00033	0.00026	0.00063	0.00054	0.00018	0.00016	5e-05	8e-05	4e-05		0.00057	0.00064	0.00017	0.00016	0.00035	0.00026	0.00033
ISO4-G1
Intestinibacter									0.00023	0.00041	0.00025	0.0001			0.00034		7e-05	7e-05	0.00078	0.00032	0.00018	0.00017			0.00041	0.00013		5e-05					0.0003	0.00072			0.00155	0.00109				9e-05	0.00057	0.00015					0.00048
Intestinimonas	0.00018	0.00013	0.00057	0.00059	0.00029	0.00046	0.00148	0.00516	0.00023	0.00051	0.00118	0.00123	0.0007	0.00024	0.00024	0.00011	0.00141	0.00119	0.00015	0.00016	0.00306	0.00313	0.00118	0.00141	0.00113	0.00052	0.00034	0.00038	0.00096	0.00176	0.00091		0.00038	0.00043	0.0017	0.0018	0.00058	0.00133			0.00167	0.002	0.00138	0.00054	0.00014	0.00013	0.00089	0.00068	0.00041
JAAYBB01													0.00019	3e-05			0.00093	0.00035			0.00015	7e-05	0.00114	0.00067			0.00082	0.00061			5e-05		5e-05	3e-05	0.00034	0.00028	0.00024	0.0003					0.0011	0.00142					0.00027
JABCPO02
Johnsonella																																		2e-05
Jonquetella
KA00134
KLE1615	0.00183	0.00138	0.00099	0.00104	0.00186	0.00154			0.0011	0.00326			0.00116	0.00113	0.00046	0.00195	0.0129	0.00122			0.00016	8e-05	0.00144	0.00208	0.00013	0.00023	0.00181	0.00074			0.00284	0.00155	0.0011	0.00178	0.00116	0.00117	0.00186	0.00297	0.00017	0.00031	0.00099	0.00098	0.00162	0.00063	0.00163	0.00267	0.00464	0.00333	9e-05
KM106-2
Kallipyga
Klebsiella		3e-05				0.00012				3e-05					3e-05	2e-05			9e-05						0.00045								6e-05	0.00068		6e-05	0.00019	0.00019					0.00317			0.00031			0.0001
Klebsiella_A																																												0.00011		7e-05
Kluyvera																																											6e-05
Kosakonia
Kurthia
Lachnoanaerobaculum
Lachnoclostridium																			4e-05
Lachnoclostridium_A	0.00035	0.0002	9e-05	0.00015	6e-05		5e-05	5e-05		0.00014	0.0001	0.0002			3e-05	4e-05	0.00026	0.00018	6e-05		0.00032	0.00045		0.00012			0.00012	0.0001	0.00048	0.00024	0.00036				0.00027	0.00031								4e-05					4e-05
Lachnoclostridium_B	0.00051	0.00056	0.00038	0.00032	0.00053	0.00036	0.00247	0.00164	0.00023	0.00122	0.00067	0.00175	0.00048	0.00055	0.00014	0.00089	0.00114	0.00103	0.00076	0.00062	0.00015	7e-05	0.00053	0.00044	0.00011	0.00013	0.00022	0.00028	0.00038	0.00044	0.00037		0.00013	0.0002	9e-05	0.00019	0.00017	0.00023	0.00012	0.00024	0.00133	0.00179	0.00057	0.0005	0.00017	0.00023	0.00235	0.00182	0.00034
Lachnospira	0.05552	0.0745	0.02969	0.03152	0.01003	0.01101	0.00192	0.00297	0.00693	0.00712	0.01391	0.00276	0.00982	0.00994	0.00711	0.009	0.01949	0.02319	0.02354	0.01961	0.00236	0.00135	0.00444	0.00913	0.00439	0.00346	0.01269	0.00453	0.00313	0.00121	0.00532	0.01202	0.01477	0.00706	0.00351	0.0044	0.06856	0.04947	0.00176	0.00746	0.04252	0.05171	0.00822	0.00061	0.01286	0.01938	0.00919	0.00352	0.02278
Lacrimispora	0.00014	0.0003	0.00028	0.00024				3e-05		6e-05	4e-05		7e-05	0.0002			4e-05						6e-05	4e-05			8e-05	6e-05			6e-05						4e-05		4e-05				0.00028	9e-05	0.0001	0.00018
Lacticaseibacillus																	4e-05								0.00017									4e-05	0.00021	0.00012								5e-05					0.00019
Lactiplantibacillus																									6e-05
Lactobacillus														4e-05			4e-05		6e-05						8e-05																								0.00011
Lactococcus			6e-05	7e-05		0.00011					0.00012	7e-05			3e-05		0.0005	0.00014							0.0002	8e-05	0.00011	0.00013	6e-05	0.00014	5e-05				0.00016	0.00021	0.00163	0.00014						9e-05				8e-05
Lactococcus_A
Lactonifactor		2e-05	7e-05	5e-05			9e-05	4e-05		7e-05	0.00014	0.00011				4e-05	0.0001	9e-05											6e-05	0.00011	3e-05				6e-05	7e-05							5e-05	4e-05					0.0001
Lagierella
Lancefieldella
Laribacter
Latilactobacillus									2e-05												0.00012				0.00014																		4e-05						0.00012
Lawsonella										3e-05
Lawsonibacter	0.00489	0.00436	0.00886	0.01091	0.00463	0.00336	0.02002	0.01479	0.0023	0.00207	0.01845	0.022	0.00573	0.00426	0.00428	0.00345	0.01461	0.0093	0.02473	0.0114	0.00168	0.00175	0.00648	0.00608	0.00777	0.00488	0.0065	0.00664	0.01544	0.00917	0.00697	0.00667	0.00424	0.00587	0.00634	0.00615	0.00339	0.00362	0.00059	0.00311	0.00211	0.00132	0.01283	0.0061	0.00175	0.0015	0.00568	0.00355	0.00602
Leclercia
Leminorella
Lentilactobacillus																																			3e-05
Leptotrichia
Leuconostoc																																																	4e-05
Levilactobacillus
Levyella
Ligilactobacillus																									0.00019	0.00024								2e-05
Limosilactobacillus																1e-05			6e-05	0.00059	0.00158	0.00096			4e-05																								0.00015
Longibaculum							7e-05	0.00013		2e-05					3e-05	2e-05																											0.00016
Longicatena										3e-05							0.00171	0.00224										7e-05																			0.00184	0.00055
Lysinibacillus	0.00011	6e-05	0.00012	8e-05	4e-05		6e-05	9e-05	5e-05				0.0001	0.0001	0.00016	9e-05		6e-05	0.00024	0.00023	6e-05	6e-05			8e-05		6e-05	5e-05	5e-05	7e-05			5e-05	5e-05	8e-05	8e-05	6e-05	7e-05	0.00016	0.00022	0.00019	0.00024		7e-05	4e-05				0.00032
MGYG000000286																																							3e-05	8e-05
MGYG000000346										6e-05						2e-05															4e-05
MGYG000000350													6e-05	4e-05													5e-05	5e-05						3e-05				4e-05
MGYG000000378	0.00041	0.00028	0.00023	0.00017	0.00027	0.00016	9e-05	7e-05	0.0001	0.0008	9e-05	0.0002	0.0002	0.00027	9e-05	0.00019						4e-05	0.00014	0.00012			0.00013	6e-05			0.00025		0.00019	0.00053			0.00018	0.00016		7e-05	0.00037	0.00016	9e-05		0.00019	0.0002	9e-05	0.00011	0.0002
MGYG000000387																2e-05								6e-05
MGYG000000390
MGYG000000399
MGYG000000425																																																	0.00046
MGYG000000456										9e-05	5e-05										0.00011	0.00012					8e-05	6e-05	5e-05	4e-05				3e-05	0.0001	0.00013											8e-05	0.0001	7e-05
MGYG000000459
MGYG000000505
MGYG000000574	0.00019	0.00021	0.00016	0.00016	0.0002	0.00012	7e-05	6e-05	0.00019	0.00029			0.00029	0.00024	4e-05	0.00013	0.00058	0.00033	6e-05	6e-05	0.00074	0.00085	0.0002	0.00036			0.00027	0.00024	0.00013	0.00012	0.00033		0.00013	0.00021	0.00153	0.00129	0.00021	0.00016	7e-05		0.0001	0.00012	0.00028	0.00026	0.00034	0.0002	0.00037	0.00035	0.00014
MGYG000000587																					4e-05	8e-05													9e-05	8e-05
MGYG000000666													5e-05	5e-05							0.0047	0.00221													7e-05	7e-05													0.00032
MGYG000000674										3e-05																									4e-05
MGYG000000728		2e-05	4e-05							3e-05										4e-05															0.00095	0.00099									4e-05			9e-05
MGYG000000745																																			4e-05	5e-05							8e-05	7e-05
MGYG000000747
MGYG000001600																					0.00013	0.00012																									0.00032	0.00015
MGYG000001812																					3e-05														7e-05	8e-05													6e-05
MGYG000001822																		5e-05				3e-05													4e-05	6e-05								7e-05			8e-05
MGYG000001871					7e-05
MGYG000001875
MGYG000001891
MGYG000001903
MGYG000001953							6e-05	3e-05		0.00055						2e-05	0.00015	0.0001			5e-05	7e-05							0.00016	0.0002								0.00013
MGYG000002010																							9e-05																				0.00022
MGYG000002038																											5e-05	5e-05									0.00012	0.0003										0.00014
MGYG000002053
MGYG000002075	4e-05	8e-05			0.00023	0.00016							0.00025	0.00011		9e-05	0.00022	0.00012													5e-05		0.00012	0.00015			6e-05						7e-05	8e-05	0.00014	0.00012			4e-05
MGYG000002201																					7e-05	0.0001	0.00021	0.00033
MGYG000002216
MGYG000002575	0.0004	0.00041	4e-05				0.00061	0.00042	3e-05	4e-05	0.00077	0.00052	0.0002	0.00011	7e-05	6e-05							6e-05		0.00011		0.00017	0.00024	0.00011	4e-05	0.0002		5e-05	5e-05							4e-05	4e-05	5e-05	0.00011	0.00019	0.00021
MGYG000002683									0.00012	0.00029																									4e-05	8e-05
MGYG000002685		3e-05								3e-05	5e-05						0.00209	0.00029											4e-05	5e-05				3e-05	0.00013	0.00014		3e-05						5e-05	4e-05		0.00025	7e-05	5e-05
MGYG000002695			4e-05	4e-05						0.00013											0.00099	0.00096
MGYG000002696	0.00015	0.00011	6e-05	6e-05			0.0001	6e-05		2e-05	0.00078	0.00073	5e-05	6e-05		2e-05	0.00033	0.00035	0.00011		5e-05	9e-05		5e-05	6e-05			4e-05	0.00021	7e-05	0.0001		0.00014	0.00013	0.00015	0.0001		5e-05			6e-05	5e-05	0.0001				5e-05		6e-05
MGYG000002702														4e-05							0.0001	9e-05																									4e-05	6e-05
MGYG000002719		4e-05		6e-05				4e-05		5e-05	6e-05						0.00029	0.00017			7e-05	0.0001	0.00011	8e-05					6e-05	0.0001	5e-05			4e-05	0.00015	0.00019								0.0001	6e-05		9e-05	9e-05	5e-05
MGYG000002726	6e-05	8e-05	0.00011	0.0001	0.00016	0.00025	0.00011	0.00013	0.00013	0.00023	0.00014	0.00032	0.0003	0.00032	0.0002	0.00051	0.00033	0.00039	9e-05	6e-05	9e-05	9e-05	0.00011	0.0001			6e-05	5e-05	0.00011	0.00013	0.00054		6e-05	5e-05	0.00013	0.00022	5e-05	8e-05			0.0002	0.00032	0.00024	0.0001	0.00016	0.00024	0.00017	0.00013	0.00034
MGYG000002758					6e-05	7e-05			7e-05	0.00021			8e-05	9e-05		4e-05	4e-05	7e-05			0.0001	7e-05	5e-05					5e-05	5e-05	4e-05				3e-05			0.00013	8e-05					0.00013	0.00011			9e-05	0.0001
MGYG000002797																2e-05	7e-05	6e-05																	0.00013	0.00023													5e-05
MGYG000003235
MGYG000003270			8e-05	5e-05										4e-05		1e-05			6e-05	0.00017	0.00026	0.00025	9e-05	5e-05							0.00015														0.0003	0.00035
MGYG000003289
MGYG000003297	0.0001	0.00012	0.00011	0.00014	7e-05		0.00021	0.00014					6e-05	0.0001	9e-05	0.0001	0.00024											7e-05	6e-05		8e-05		0.00015	0.00024					3e-05		5e-05		6e-05				5e-05	5e-05	5e-05
MGYG000003305
MGYG000003389
MGYG000003416
MGYG000003438
MGYG000003490
MGYG000003562
MGYG000003600
MGYG000003807
MGYG000003809
MGYG000003841
MGYG000003855																					4e-05						0.00013							2e-05			9e-05	9e-05
MGYG000003945
MGYG000003970	0.00015	0.00012	8e-05	0.00013	5e-05	5e-05	6e-05	4e-05	6e-05	6e-05	9e-05	7e-05	0.00017	6e-05	0.00015	0.00045	0.0001	0.0001			0.00019	0.00021	0.0001	0.00014			0.00026	0.00014	9e-05	8e-05	0.0001		6e-05	0.00012	0.00095	0.00094	0.0001	0.0001			0.0001	9e-05	0.00012	0.00012	0.00019	0.00011	0.00011	0.00011	0.0001
MGYG000004029
MGYG000004033																					0.00019	0.00014		6e-05			0.00013	7e-05						2e-05			4e-05	6e-05									0.00017	0.00011
MGYG000004061
MGYG000004067
MGYG000004094	9e-05	0.00011	8e-05	6e-05			0.00012	0.0001	6e-05		0.00018	0.00017	8e-05	7e-05	4e-05	2e-05	5e-05	0.00018	0.00019	0.00014					5e-05	6e-05			6e-05	5e-05			4e-05	6e-05			6e-05	4e-05	4e-05		5e-05						4e-05	5e-05	9e-05
MGYG000004109
MGYG000004112
MGYG000004127																				4e-05
MGYG000004133									2e-05	9e-05																	6e-05
MGYG000004144
MGYG000004171			0.00053	0.00065	0.00054	0.00018			3e-05	0.00063	0.00024	0.00114	0.00035	0.00064					0.00106	0.00015	4e-05						0.00017	0.00015			0.00041			7e-05
MGYG000004172	0.00056	0.00044	0.0001	0.00011			9e-05	0.00015			8e-05	8e-05											9e-05	5e-05	3e-05		9e-05		6e-05	7e-05			4e-05	5e-05			6e-05	5e-05						4e-05	0.00147	0.00121			0.00032
MGYG000004177																								5e-05							4e-05						9e-05	0.0001
MGYG000004229																																											0.0002
MGYG000004243																							0.0001
MGYG000004361
MGYG000004380										5e-05						2e-05
MGYG000004429
MGYG000004439
MGYG000004443																															0.0003
MGYG000004445																																			0.00027	0.00014
MGYG000004461													5e-05	5e-05							0.00012	6e-05													9e-05	8e-05													0.00029
MGYG000004537
MGYG000004547
MGYG000004556							4e-05	5e-05							0.00034	0.00084	0.00085	0.00014					8e-05										0.00012	6e-05			0.00037	0.00028					0.00084	5e-05	6e-05	0.00011
MGYG000004604																											0.00044	0.0005							8e-05	5e-05													0.00027
MGYG000004660
MGYG000004727									2e-05				0.00016	0.00011							4e-05								0.00012	0.00011			0.00011	7e-05	0.00012	0.00019
MGYG000004734
MGYG000004811																							7e-05												0.00015	7e-05									6e-05
MGYG000004850																	6e-05	5e-05			0.00011	0.00011											4e-05	3e-05											0.00011	9e-05
MGYG000004874																		0.00011					4e-05																					0.00015
Mailhella	0.00013	0.00012	0.00157	0.00361	0.00131	0.00191	0.00155	0.00321	0.00041	0.00016	6e-05	8e-05	0.00381	0.00256	0.00034	0.0004	5e-05	9e-05			0.00156	0.00097	0.00021	0.00016			0.00218	0.00312	0.00187	0.00155	4e-05		0.00066	0.00079	9e-05	0.00016		3e-05					0.00154	0.00077	0.00031	0.00011	0.002	0.00061	0.00032
Marseille-P3106	7e-05	5e-05					8e-05	0.0001		7e-05	0.00069	0.00022					0.00015	0.00011	4e-05				0.00011	0.0001	4e-05				6e-05								4e-05	3e-05			6e-05		7e-05				8e-05
Marseille-P4683			9e-05	0.0001	7e-05	9e-05	7e-05		2e-05		0.00019	0.00011	0.0001	0.00012		3e-05	7e-05	0.00017			5e-05	7e-05	0.00011	0.00012					0.00012	8e-05			4e-05	5e-05	9e-05	0.00011							0.00013	0.00033			7e-05	5e-05	5e-05
Marvinbryantia	5e-05	9e-05	6e-05	9e-05	5e-05	4e-05	0.00014	7e-05	0.0001	0.00036	5e-05		7e-05	4e-05		5e-05	0.00038	0.00016	6e-05	5e-05	6e-05	3e-05		6e-05			0.00011	9e-05	4e-05	7e-05	0.00012		8e-05	0.00013	0.00031	0.00026	4e-05	7e-05	3e-05	7e-05	5e-05		4e-05	0.0001	0.00015	0.00018	0.00018	0.00023	7e-05
Massilicoli										5e-05						2e-05	7e-05	4e-05			0.00016	0.00028														6e-05							4e-05	0.00016					0.0002
Massilimaliae		3e-05								0.00017		5e-05				2e-05	5e-05	7e-05			4e-05				4e-05				4e-05	6e-05							6e-05	7e-05					8e-05	0.00018			5e-05
Massilioclostridium	0.00017	0.00017	4e-05	4e-05	8e-05		0.00012	0.00011		0.00015	0.00013	0.00012	0.0001	8e-05	0.0001	8e-05	0.00025	0.00042	0.00042	0.00026	0.00016	0.00015	0.00016	0.00011	8e-05		0.00016	0.00016	0.00031	0.00038	0.00017			4e-05	9e-05	9e-05			3e-05		0.00011		0.00064	0.00057	0.00011	7e-05	9e-05	6e-05	8e-05
Massiliomicrobiota	0.0001	0.00011	0.00014	0.0002					6e-05		0.00029	0.00047	0.00011	6e-05	0.0001	4e-05	0.00013	0.00022	0.00142	0.00095	6e-05	4e-05	8e-05	5e-05	0.00013	9e-05			0.00148	0.0022			4e-05	3e-05	4e-05		7e-05	8e-05			0.00019	0.00012	0.00012	0.0001	0.00018	0.00021			0.00021
Massilistercora					0.00018			3e-05	2e-05	5e-05	5e-05	0.00011					4e-05	9e-05			8e-05	7e-05					0.00022	0.00031	0.00032	0.00042			4e-05	7e-05	0.00038	0.00086													0.0001
Mediterraneibacter	0.0037	0.00334	0.0069	0.00557	0.01375	0.0054	0.00749	0.00801	0.00532	0.03647	0.00778	0.01651	0.0063	0.00361	0.00603	0.01023	0.00908	0.00447	0.00166	0.00098	0.00335	0.00299	0.00836	0.00735	0.00225	0.00149	0.00138	0.001	0.00974	0.01027	0.006	0.00683	0.00188	0.00213	0.00681	0.00839	0.00339	0.00601	0.00428	0.0038	0.00294	0.00169	0.00414	0.00334	0.01213	0.00912	0.00316	0.00307	0.00879
Mediterraneibacter_A	5e-05	0.0001	8e-05	0.00016	9e-05	9e-05	5e-05	6e-05		7e-05			0.00013	5e-05		5e-05	8e-05	9e-05			7e-05		0.00012						0.00012	0.00026				5e-05	0.0001	0.00023	0.0001	7e-05			6e-05		0.00012		8e-05	0.00013	0.00015	0.00011	0.00013
Megamonas			3e-05		0.03524	0.01633			0.01586	0.00122			8e-05	4e-05				5e-05							0.01832	0.01101													0.04941	0.04739	5e-05		0.00079	0.00383
Megasphaera		5e-05			7e-05				7e-05	0.00014	0.00143	0.0018	0.00018	0.00018	0.00046	0.00189					7e-05	5e-05	5e-05	6e-05	0.00504	0.00703	0.00106	0.00097			6e-05		4e-05	0.00014					0.003	0.00179									8e-05
Merdibacter											0.00017	0.00031					0.0001	0.00017	6e-05	4e-05	0.00026	0.00021	0.0004	0.00059			0.00091	0.0007	0.00039	0.00074	0.00014		0.0003	0.00047	0.00017	0.00022	4e-05	0.00018									7e-05	0.00015	0.00086
Merdimonas					7e-05					0.00017	6e-05	0.00014				3e-05	9e-05	0.00012	5e-05		9e-05	6e-05			5e-05		0.00025	0.00028	0.0009	0.00094	4e-05			3e-05	5e-05														0.00068
Mesosutterella			0.00497	0.01118																	0.00207	0.00146	0.00334	0.00263	0.00134	0.00162	0.00029	0.0005
Metamycoplasma
Methanobrevibacter_A	0.0008	0.00056	0.00134	0.00065			0.00194	0.00502	0.00011	9e-05			0.00248	0.00195	0.00035	0.0001	0.00443	0.00559	0.00089	0.00042	0.0163	0.01413	0.00586	0.00543			0.00694	0.01151					0.00424	0.00452	0.00661	0.01069	0.00478	0.00379			0.00226	0.00309	0.01265	0.01125	0.00056	0.00022	0.00431	0.00679	0.00825
Methanocorpusculum
Methanomassiliicoccus
Methanomassiliicoccus_A																							0.00714	0.00315			0.00027	0.00016							0.00212	0.00164													0.00034
Methanomethylophilus
Methanosphaera											0.00024						7e-05	8e-05															0.00022	0.00031	0.00042	0.00056					7e-05
Mitsuokella																															0.01866	0.01621			5e-05
Mixta
Mobilibacterium																	4e-05	5e-05											0.0001	6e-05
Mobiluncus
Moellerella
Monoglobus					4e-05						0.00013	0.0001					0.0007	0.00372			0.00147	0.00046									4e-05			2e-05													0.00045	0.00047
Morganella
Mt11
Murdochiella
Muribaculum	9e-05	8e-05					5e-05	4e-05								1e-05			6e-05	5e-05									7e-05								0.00011	9e-05	3e-05	6e-05	4e-05	7e-05			9e-05	0.0001	4e-05
Muricomes	0.00011	0.00012	9e-05	0.00016	0.00013	8e-05	0.00011	0.0001	8e-05	0.00036	0.00031	0.00023		4e-05		4e-05	0.00039	0.0004	0.00021	9e-05	0.00034	0.00028		6e-05	7e-05		6e-05		0.00012	9e-05	5e-05			3e-05	0.00011	0.00016	8e-05	0.00012			7e-05	7e-05	5e-05	0.00014	0.00059	0.00011	5e-05	0.00013
Murimonas																		0.00012
NC2004		3e-05																													3e-05
NK3B98	0.00019	0.00021	0.00011	9e-05	6e-05	4e-05	4e-05		5e-05	9e-05			0.00039	8e-05		7e-05	0.00016	0.00016	4e-05		6e-05	9e-05	0.00023	0.00026			0.00013	0.00016	0.00038	0.00033	0.00018		0.00016	0.0005	0.00026	0.0002	0.00033	0.00019			3e-05		0.0001	9e-05	0.00042	0.0005	0.00025	0.00021
NK4A136		2e-05																																4e-05
NSJ-32	0.00092	0.00094	0.00112	0.00122	0.00115	0.0009	0.00049	0.00029	0.00071	0.00165	0.00034	0.00019	0.00072	0.00056	0.00025	0.00059	0.00134	0.00124	0.0002	0.00033	0.00115	0.00106	0.00079	0.00111	0.0001	0.00012	0.00113	0.00084	0.00148	0.00227	0.00092		0.00078	0.00076	0.00188	0.00196	0.0017	0.00252	6e-05	0.00031	0.00045	0.00046	0.00099	0.00075	0.00094	0.00064	0.00175	0.0018	0.00147
NSJ-38										3e-05
NSJ-50
NSJ-61	5e-05	5e-05	9e-05	7e-05	8e-05		7e-05	6e-05	2e-05	0.00026	0.00068	0.00038	9e-05	7e-05		2e-05	0.00026	0.00012					7e-05						4e-05	7e-05				3e-05									0.00014	0.00018	5e-05	0.00011	6e-05	6e-05
NSJ-62											5e-05	9e-05			7e-05	0.00017			0.0003	0.0002	0.00025	9e-05	8e-05	0.00012				5e-05	0.00015	6e-05	0.0002		4e-05	6e-05	9e-05	8e-05	7e-05	0.00011					6e-05	5e-05			0.00013	9e-05	9e-05
NSJ-63		5e-05	5e-05	9e-05	5e-05	0.00011	0.00011	0.00011		0.00012	0.00043	0.0003				2e-05	3e-05				8e-05	0.00013		5e-05			8e-05	4e-05	7e-05	0.00013				3e-05	4e-05		4e-05						5e-05	0.0001			6e-05	9e-05
Negativibacillus	0.00155	0.00139	0.00056	0.00114	0.00106	0.0005	0.00027	0.00016	8e-05	0.00118	0.00202	0.00435	0.00053	0.0006	0.00118	0.00304	0.00241	0.00512	5e-05	8e-05	0.00062	0.00056	0.00022	0.00022			0.00139	0.00125	0.01155	0.0082	0.00261		0.00048	0.00069	0.00033	0.00029	0.00012	0.00055					0.00286	0.00287	0.00445	0.0007	0.00213	0.00046	0.00254
Negativicoccus
Neisseria																																							4e-05
Neobacillus
Neobittarella	0.00096	0.00101	0.00118	0.00122	5e-05		0.00182	0.0021	0.00058	0.00018	0.00096	0.00123	0.00155	0.00106	0.00097	0.00047	0.00023	0.00085	0.00316	0.00305	0.00037	0.00039	0.00045	0.00032	0.00115	0.0006	0.00027	0.00026	0.00123	0.00096			0.00024	0.00022	0.00096	0.00048	0.00083	0.00074	0.00059	0.00114	0.00122	0.00096	0.00054	0.00044	0.00034	0.00067	0.00034	0.00068	0.00266
Neofamilia
Niameybacter
Nigerium
Nitratidesulfovibrio											5e-05
OF09-33XD	5e-05						4e-05	5e-05	2e-05	0.00024	7e-05	0.00013	7e-05			1e-05	9e-05	0.00012			5e-05	5e-05	7e-05	5e-05					5e-05	0.00013	5e-05			2e-05	9e-05	0.00013	5e-05	4e-05						0.00013			8e-05	5e-05
OM05-12	0.00015	0.00011					0.00012	0.00014	3e-05				0.00018	9e-05	6e-05	3e-05			6e-05	6e-05							5e-05	5e-05	4e-05				3e-05	2e-05	7e-05		7e-05		3e-05	0.00014	4e-05	4e-05	5e-05	6e-05					0.00019
Oceanobacillus
Odoribacter	0.00427	0.00329	0.00437	0.00465	0.00691	0.00831	0.00366	0.0068	0.00556	0.00395	0.00256	0.00389	0.00477	0.0027	0.00686	0.00665	0.00199	0.00674	0.00125	0.0011	0.00415	0.00386	0.00286	0.00187	0.00029	0.0001	0.01271	0.01129	0.00426	0.00504	0.00805	0.01086	0.0123	0.01247	0.00161	0.00181	0.00527	0.00552	0.00028	0.00121	0.00709	0.00473	0.00812	0.01026	0.00741	0.00799	0.00445	0.01125	0.0125
Olegusella
Olsenella																					5e-05	6e-05													3e-05
Olsenella_B																					0.01378	0.01373															7e-05	7e-05
Olsenella_E	0.00015	0.0001	5e-05				0.00022	0.00032											0.00103	0.00081			0.00069	0.00046									0.00015	0.00028	0.00937	0.01212
Oribacterium									2e-05																						4e-05
Oscillibacter
Oxalobacter							0.00024	0.00088					5e-05				0.00054	0.00055			0.00209	0.00196	0.00105	0.00112			0.00092	0.00031					0.0001	0.00145	0.0002	0.00028							0.00034	0.0012	0.00048	0.00033	0.00033	0.00045	0.00095
Paenibacillus
Paenibacillus_A
Pantoea
Parabacteroides	0.01797	0.01828	0.01675	0.01874	0.00182	0.00303	0.03059	0.0396	0.02191	0.02566	0.01824	0.01279	0.01489	0.01244	0.04476	0.03572	0.01599	0.05046	0.09031	0.06577	0.02968	0.0257	0.00849	0.00694	0.04838	0.0123	0.01808	0.01908	0.02532	0.01642	0.01344	0.01908	0.0496	0.01845	0.01146	0.02228	0.02124	0.02533	0.00291	0.01078	0.01051	0.00821	0.02702	0.03769	0.01719	0.01596	0.0238	0.02227	0.02101
Paraclostridium																					9e-05
Paraeggerthella
Paramuribaculum					8e-05	7e-05	4e-05		2e-05						9e-05	7e-05				6e-05					0.00187	0.00229			4e-05	4e-05							6e-05	7e-05	3e-05
Paraprevotella	0.00083	0.00073	0.00068	0.00061	0.00031	0.00028	0.00086	0.00092	0.00392	0.00064	0.00076	0.00069	0.01521	0.01498	0.00087	0.00065	0.00024	0.00055	0.00166	0.00223	0.00056	0.00053	0.00306	0.00094	0.00841	0.0063	0.00037	0.00047	0.00367	0.00346	0.00726	0.00985	0.00874	0.0097	0.0002	0.00028	0.00064	0.00056	0.00013	0.00028	0.00066	0.00068	0.00408	0.00229	0.00449	0.01236	0.00031	0.00037	0.00041
Parascardovia
Parasutterella	0.00961	0.01199	0.0032	0.00383	0.00013	0.00011	0.00026	0.0002			0.00758	0.01034	0.00875	0.00888	0.00017	9e-05	0.0039	0.00453			0.00013	7e-05	0.00055	0.00035			0.00019	0.00017	0.00483	0.00243			0.00082	0.00127							8e-05	7e-05	0.00011		0.0003	0.00043	0.00867	0.00397	0.00066
Parolsenella													0.00024	0.00011											0.00013	0.00017									0.00046	0.00052
Parvimonas																					7e-05	6e-05													6e-05	5e-05
Pauljensenia	0.00015	0.00014	0.00011	0.00013	5e-05	6e-05	0.00025	0.00013	4e-05	0.00025	0.00017	0.00019	7e-05	4e-05	8e-05	0.00014	4e-05	6e-05	0.00016	0.0002	6e-05	4e-05	0.00015	0.0001	0.00019	8e-05		8e-05	4e-05		9e-05			0.00012	0.0001	0.00018	6e-05	0.00015	4e-05	6e-05			9e-05	0.00011	6e-05	8e-05	0.00011	0.0001	0.00016
PeH17																	0.00094	0.00896			0.01326	0.01669	0.00154	0.00303			0.01307	0.00309			0.00047				0.02809	0.02377	0.00523	0.00721											0.00334
Pediococcus																					5e-05										9e-05																		6e-05
Peptacetobacter					0.00023	9e-05			2e-05	2e-05			0.00025	7e-05
Peptococcus
Peptoniphilus_A																																			6e-05
Peptoniphilus_B
Peptoniphilus_C
Peptostreptococcus																																			0.0001
Peribacillus
Phascolarctobacterium	0.00084	0.0007	0.00449	0.00515	0.00865	0.00746	0.01202	0.00607							0.00951	0.01703	0.02563	0.02117	0.00825	0.01135					7e-05		0.00909	0.00623	0.00321	0.00345	0.00606	0.00597	0.00273	0.00196	0.00083	0.00072	0.00576	0.01023			0.00809	0.00888	0.02244	0.00839			0.00965	0.00941
Phascolarctobacterium_A			8e-05	8e-05			9e-05	4e-05		4e-05						2e-05	0.00013	9e-05			0.00185	0.0018							8e-05		4e-05				0.00052	0.00043			0.02144	0.02532					0.00575	0.00504		5e-05
Phil1	6e-05																4e-05				0.02431	0.02525	0.00024	0.00025			0.0053	0.00408			4e-05		0.00251	0.00265	0.06703	0.06688	0.00758	0.00624					0.00149	0.00158	0.00207	0.00046	0.00675	0.00154	0.00034
Phocaeicola	0.12591	0.12166	0.22984	0.21837	0.14346	0.12979	0.31524	0.25241	0.08825	0.02205	0.08581	0.11988	0.1318	0.09099	0.20351	0.11004	0.01082	0.05167	0.25938	0.21544	0.06736	0.04497	0.04586	0.03124	0.11211	0.08094	0.10445	0.10685	0.07036	0.05225	0.05257	0.10502	0.08604	0.08288	0.04515	0.03387	0.165	0.15323	0.05069	0.1116	0.25657	0.24819	0.03573	0.02549	0.13352	0.16431	0.02806	0.04593	0.12698
Phocea	8e-05	4e-05			0.00012	5e-05	0.00027	0.0003	5e-05	0.00033		9e-05	0.00017	0.00019	8e-05	0.00019	0.00038	0.00025							0.00018	6e-05			9e-05	4e-05	4e-05		6e-05	9e-05						0.00022			0.00042	5e-05	0.0001		0.0002		7e-05
Phoenicibacter
Phyllobacterium
Phytobacter
Pigmentiphaga
Planococcus
Plesiomonas
Pluralibacter
Porphyromonas															4e-05	2e-05		0.00016																	0.00101
Porphyromonas_A																	0.00012	9e-05																	7e-05
Pradoshia		3e-05	6e-05	5e-05			4e-05	3e-05	7e-05	3e-05			5e-05	4e-05	0.0001	7e-05	4e-05					9e-05					6e-05			4e-05	0.0001				7e-05	8e-05	5e-05	4e-05							0.0001
Prevotella	0.00288	0.00266	0.10321	0.07149	0.36545	0.477	0.00349	0.00291	0.42089	0.00311	0.00252	0.00295	0.16342	0.3858	0.39814	0.27304	0.00065	0.00137	0.05378	0.22419	0.0031	0.00341	0.01185	0.00689	0.44747	0.66448	0.00104	0.00118	0.00302	0.00277	0.22922	0.21717	0.34013	0.21812	0.00681	0.00254	0.02803	0.00823	0.74345	0.61295	0.00226	0.00204	0.00565	0.00396	0.00235	0.00372	0.00157	0.00179	0.00239
Prevotellamassilia	0.00016	0.00018	0.00105	0.00081	0.00019	0.00012	9e-05	0.0001	0.00059	7e-05	0.00046	0.00042	0.00054	0.00053	0.00142	0.00197			0.00102	0.00122	5e-05	6e-05	0.00029	0.0002	0.07015	0.01433	0.00037	0.00029	0.00029	0.00026	0.00014		0.00026	0.00021	9e-05	7e-05	0.00029	0.00023	0.00019	0.00022	3e-05		4e-05	6e-05	0.00016	0.00024	7e-05	0.00011	0.00016
Propionibacterium																																			8e-05									0.00019
Proteus																																		0.00011
Providencia
Pseudescherichia
Pseudobutyrivibrio
Pseudoflavonifractor	0.00017	0.00015	0.00017	0.00018	8e-05	5e-05	0.00063	0.00108	7e-05	0.00019	0.00015	0.00016	0.00034	7e-05	5e-05	5e-05	0.0007	0.00023	0.0001	0.00014	0.00021	0.00017	0.0003	0.00024	9e-05	0.00012	0.00015	0.00028	0.0009	0.00035	0.00055		8e-05	0.00013	0.00028	0.00031	0.00043	0.00041					0.00113	0.0005	6e-05		0.00028	0.00019	0.0005
Pseudomonas
Pseudomonas_B
Pseudomonas_E
Pseudomonas_R
Pseudoruminococcus	0.00666	0.00746	3e-05	5e-05			5e-05	3e-05	0.0001	0.00084		5e-05	0.00207	5e-05	4e-05	3e-05	0.00019	0.00014	8e-05	0.00013				5e-05				5e-05	6e-05	5e-05	0.00026				5e-05		4e-05	4e-05				5e-05	7e-05	6e-05			8e-05	7e-05	8e-05
Psychrobacillus																			4e-05
Pygmaiobacter					6e-05	5e-05	0.0001	5e-05		4e-05			0.00011	4e-05									6e-05	8e-05					4e-05	6e-05											0.00011	7e-05	0.00014	4e-05			0.00012	6e-05
Pyramidobacter																																													4e-05	6e-05
QAKD01	0.00021	0.00017			5e-05	0.00024					8e-05	8e-05	0.00038	0.00028			0.0004							5e-05							0.00014			2e-05			0.00031	0.0002							0.00016	0.00023	0.00028	0.0002	0.00021
QAKS01	5e-05	3e-05		5e-05			7e-05	0.00011	8e-05	0.00017			0.00011	4e-05			0.00011	0.00015			0.0001	0.0001		7e-05					0.00018	0.00028	5e-05			6e-05	7e-05	9e-05		7e-05					0.0002	0.00024	0.00012		0.00012	9e-05
QAKW01		3e-05		5e-05													0.00563	0.004			0.00274	0.00159		6e-05			7e-05	5e-05					0.0001	0.0001	0.00089	0.0005	0.00042	0.00061							6e-05		7e-05	0.00036	0.0003
QALA01																																			8e-05									4e-05
QALR01											4e-05		0.00281	0.00264				0.00011			0.00797	0.00433	8e-05	6e-05			0.0003	0.00023	7e-05		0.00011			2e-05	9e-05
QALS01	4e-05		0.00049	0.00019	0.00044	0.00061		8e-05	0.00039	7e-05			0.00051	0.00029	0.00028	0.00048	7e-05	0.00119			0.00027	0.00017	9e-05				0.00061	0.00052	0.00041	0.00026	4e-05		0.00023	4e-05	0.00014		0.00146	0.00054							0.00119	0.00078	0.00065	0.00227	0.00113
QALW01	5e-05	3e-05											0.00059	0.00014			0.00011	0.00053			0.0003	0.00032	8e-05	0.0001			0.00011	6e-05	0.00067	0.0005				6e-05			0.00191	0.00207							0.00085	8e-05	0.0004	0.00012	5e-05
QAMH01																																											6e-05	0.00018			0.00112	0.00027
QAMI01																															0.0012																0.00028	0.00449
QAMM01						5e-05	0.00014	0.00013		4e-05	6e-05	5e-05				4e-05	0.00028	0.0002			0.00012	0.00012	5e-05				6e-05	6e-05	0.00034	0.00028	5e-05			2e-05	5e-05		5e-05	3e-05					0.00011	0.00016			7e-05	4e-05	7e-05
QAMX01													6e-05	3e-05																														0.0001
QANA01	6e-05	7e-05	0.00014	0.0002	4e-05				0.0002	0.00037			0.00018	0.00018	3e-05	2e-05	0.00026	0.00025			0.00017	0.00016	0.00024	0.00034			0.00018	0.0002	0.00021	0.0004	0.0003		6e-05	0.00011	0.0003	0.00029	0.00022	0.00033						6e-05			0.00017	0.00032	8e-05
QANG01	5e-05	6e-05	5e-05	6e-05			7e-05	8e-05	0.0002	0.00039	0.00013	0.00011	7e-05	8e-05	7e-05	0.00014	5e-05	8e-05	0.00014	0.0002	9e-05	5e-05		8e-05			8e-05	0.00011	0.00016	0.00011	0.00033		4e-05	8e-05	6e-05	0.00012	6e-05	0.00014	3e-05				9e-05	0.00014	0.00016	0.00013	6e-05	6e-05	0.00016
QFNR01
RC9	0.00017	0.00015	0.00026	0.00019	6e-05	7e-05	0.00027	0.00024	6e-05	4e-05		6e-05	0.0002	0.00014	0.00023	0.00015	5e-05	5e-05	7e-05	9e-05	0.00015	0.00014	0.00013	0.00012			0.00012	0.00013	0.00049	0.00069	0.00038		0.00022	0.00028	0.02859	0.04174	0.00017	0.00016			0.00013	9e-05	0.00016	0.00022	0.07715	0.0675	0.00021	0.00037	0.00024
RF16
RQCD01																																			4e-05
RUG013
RUG023
RUG100
RUG11130														6e-05													4e-05	8e-05						3e-05	0.00038	0.00028							4e-05	7e-05
RUG11198											0.0001	5e-05															0.00014	0.00018			5e-05		5e-05	6e-05	7e-05	0.00012					5e-05	5e-05
RUG11200									0.00021					6e-05	4e-05	3e-05									0.00021	0.0004									0.00014	7e-05								0.0001
RUG11241
RUG11247										0.0002											0.00023	0.0002	8e-05	7e-05									4e-05	6e-05	3e-05		0.0001	6e-05							9e-05		0.00015	0.00025	0.00012
RUG115	5e-05	0.00015	0.00057	0.00041	0.00038	0.00027	0.0001	6e-05	0.00013	0.00013			0.00948	0.01661	0.00012	0.00029	0.01098	0.00287			0.00011		0.00021	0.00025	0.00017		0.00015	0.0002	0.00073		0.00883	0.00365	0.00105	0.00049			6e-05	7e-05			0.00243	0.00218	7e-05		0.00057	0.00355	0.00124	0.00033	0.00866
RUG12045			3e-05		4e-05		4e-05	3e-05			0.0001	0.00012	5e-05			1e-05		5e-05		5e-05	6e-05	9e-05	7e-05	8e-05			6e-05		0.00053	0.00061	0.00019				0.00056	0.00083		3e-05
RUG131																																															0.00024	0.00082
RUG13868																																			3e-05	5e-05
RUG14107
RUG14215
RUG410
RUG420
RUG472																					0.00015	0.00015													7e-05	8e-05
RUG572
RUG705							0.00014	0.0002	0.00254	0.0213					7e-05	0.00033			0.00135	0.00091	0.00716	0.00696	0.00015	0.0002			0.00106	0.0008						2e-05	0.00017	0.00012									0.00567	0.00416	0.00017
RUG806				5e-05									6e-05				4e-05						5e-05	6e-05					5e-05	4e-05	8e-05				0.00019	0.00014								8e-05
RUG841
Rahnella
Ralstonia
Raoultella															4e-05																															8e-05
Raoultibacter
Rikenella
Robertmurraya
Robinsoniella										5e-05																								6e-05
Romboutsia		0.00017	0.00013	5e-05	0.00042	0.00023	0.00052	0.00036	0.00024						0.00038	0.00054	0.00011	9e-05	8e-05	0.00021	0.00147	0.0014	0.00019	0.00021	0.0001		0.00111	0.00091	0.00021	0.00042	0.00052	0.00093	0.00032	0.00039	0.00018	0.00021	0.0007	0.00113	0.00018	7e-05	9e-05	0.00019	0.00023	0.00065	0.00031	0.00026	0.00037	8e-05	0.0007
Roseburia	0.02041	0.03383	0.00947	0.00725	0.02721	0.01563	0.01706	0.00669	0.02874	0.00307	0.00325	0.00067	0.00463	0.00341	0.03095	0.05159	0.01428	0.00087	0.00053	0.00111	0.00043	0.00022	0.0019	0.0029	0.00883	0.00267	0.00398	0.00443	0.00308	0.00093	0.05975	0.04398	0.00956	0.0027	0.00027	0.00025	0.01157	0.01274	0.00289	0.01302	0.02128	0.02209	0.00924	0.00075	0.00537	0.0141	0.00074	0.00081	0.03058
Rothia	5e-05	6e-05			5e-05		4e-05		2e-05	4e-05	6e-05								0.00015	0.0001	5e-05		5e-05	6e-05	5e-05	0.00016				4e-05	0.00013							4e-05			0.00014	0.00015	6e-05	4e-05			9e-05		5e-05
Rs-D84
Rubeoparvulum
Rubneribacter
Ruminiclostridium_E	0.00019	0.00019					0.00967	0.01586	0.00133	0.0009		9e-05	0.00016	0.00026	0.00055	0.00683	0.00054	0.00637			0.00122	0.00047	0.02188	0.03219	0.0001		0.00081	0.00036	0.01175	0.00889	0.00177	0.00589	0.00835	0.01054	0.00066	0.00072	0.00059	0.0008			0.00013	0.00016	0.03351	0.01068	0.00043	0.00043			0.00329
Ruminococcus	0.00038	0.00042	0.00014	0.00013	0.00019	0.00012			4e-05	0.00023	5e-05		0.00018	0.00041	3e-05	0.00012	0.00025	0.00012	5e-05		0.00105	0.00028	0.00034	0.00043	5e-05		0.00176	0.00752	0.00021	0.00027	0.00021		0.00017	0.00011	0.00015	0.00027	0.00012	0.00023	4e-05		9e-05	7e-05	0.00036	0.0003	0.00038	0.00026	0.00014	0.00014	0.0003
Ruminococcus_A	0.0005	0.00055			0.00081	0.00113	0.00255	0.00184	7e-05	0.00023	0.0013	0.00223	0.00172	0.00131	0.00046	0.00077	4e-05	5e-05					0.00015	0.00012	8e-05		0.00031	0.00022			0.00063		0.00048	0.00058	0.00018	0.00016	0.00071	0.00046	0.00032	0.00057	0.00122	0.00139	0.00083	0.00015	0.00023	0.00044	0.0015	0.00112	0.00012
Ruminococcus_B		4e-05			0.00042	8e-05	0.00069	0.00045	0.0004	0.00035	0.0027	0.00499	6e-05	6e-05	4e-05	7e-05	0.00043	0.00042	0.00324	0.00206			0.00039	0.00202	0.00041	9e-05								3e-05														5e-05	0.00038
Ruminococcus_C	0.0054	0.00314	0.00471	0.00522	0.00553	0.0028		4e-05	0.00089	0.00578			0.00304	0.00898	5e-05	0.01412	0.00188	0.00142	4e-05		0.00031	0.00023	0.00117	0.00146	0.00301	0.00488	0.00194	0.00173	7e-05	5e-05	0.00349	0.00264	7e-05	0.00011	0.00014	0.00013	0.00108	0.00189			0.00562	0.0024	0.00012	0.00012	0.00259	0.00275	0.00178	0.00034	0.00425
Ruminococcus_D	0.00845	0.01082	0.01308	0.01169	0.00137	0.00476			0.0005	0.00054						0.00034	0.01646	0.01386			4e-05		0.00168	0.00095			0.00975	0.00355			0.00025	0.00279	0.00041	0.00031			0.01542	0.01528			0.0002	0.00023	0.02079	0.00763	0.00025	0.00083	0.00358	0.00078	0.00161
Ruminococcus_E	0.0001	0.00019	0.00014	7e-05	0.01013	0.00318	0.00016	0.00026	0.00011	0.00029	0.00011	0.0002	0.01306	0.01304	0.00183	0.01134	0.0424	0.03957	0.00416	0.00913	0.01555	0.01664	0.01543	0.02195	0.0002		0.00897	0.00987	0.01944	0.0246	0.00402	0.00745	0.0016	0.00143	0.00395	0.01283	0.00617	0.01414	5e-05	8e-05	0.00142	0.01494	0.03736	0.1005	0.01837	0.01251	0.03157	0.00996	0.01277
Ruminococcus_F										2e-05				4e-05		2e-05							0.00278	0.00241				6e-05							6e-05
Ruminococcus_G											5e-05																								5e-05
Ruthenibacterium	0.00027	0.00042	0.00108	0.00135	0.0006	0.00048	0.00214	0.00734	0.00069	0.00736	0.00631	0.00876	0.00096	0.00043	0.0008	0.00078	0.00628	0.00874	0.00068	5e-05	0.00572	0.00839	0.0024	0.00295	0.00146	0.00022	0.00097	0.00129	0.00663	0.00593	0.00109		0.00044	0.00073	0.00242	0.00258	0.00065	0.00176	9e-05	0.00019	0.0003	0.00017	0.00274	0.00477	0.00086	0.00057	0.00062	0.00074	0.00095
S5-A14a	4e-05	3e-05		4e-05				3e-05	3e-05	0.0001	5e-05			4e-05		4e-05			0.00013	9e-05															7e-05			4e-05											7e-05
SCN-57-10													8e-05				0.00018	0.00014					0.00018	0.00011			0.00014	0.00014			5e-05		8e-05	6e-05														6e-05	5e-05
SFDB01																	0.00011	9e-05			0.00014	0.00012		6e-05			8e-05							4e-05	0.00013	0.00019	5e-05							5e-05			7e-05
SFDP01		3e-05													3e-05	3e-05			4e-05	5e-05									4e-05												4e-05
SFEB01
SFEL01	6e-05	5e-05	3e-05	5e-05					4e-05	4e-05			0.00035								0.02857	0.03057	0.01169	0.01363			0.00194	0.0015			0.00032		0.00088	0.00159	0.02369	0.03075	0.00232	0.0026					0.00102	0.00129	0.00091	0.00048	0.00011	9e-05	0.00043
SFFH01	0.00077	0.00067	0.00116	0.00113	0.00136	0.00079		3e-05	0.00104	0.00144			0.00117	0.00114	0.00042	0.00042	0.00211	0.00047			0.00166	0.0012	0.00031	0.00023			0.00048	0.00035	0.00064	0.00171	0.00045		0.00126	0.00119	0.00115	0.00094	0.0018	0.00241					0.00136	0.00043	0.00177	0.00145	0.00195	0.0003	0.00016
SFFS01																					0.00068	0.00034		5e-05											8e-05	0.00018	0.00019	0.00021									0.00021	0.0002
SFGY01			3e-05	4e-05																																					4e-05	4e-05						4e-05
SFHK01
SFJ001
SFLA01
SFMI01													0.00043	4e-05																					0.0001	8e-05
SFTJ01			6e-05					3e-05	3e-05						4e-05	2e-05			7e-05	7e-05									3e-05					2e-05
SFVR01
SFWF01
Salinicola
Salmonella
Scardovia
Schaedlerella	0.00038	0.00035	7e-05	0.00011	0.00019	0.00012	0.0003	0.0004	0.00013	0.00057	0.00029	0.00045	0.00026	0.00021	0.0002	0.0002	0.00085	0.00099	0.00053	0.00013			0.00013	0.00017	0.00016		0.0001	8e-05	7e-05	9e-05	0.00011		8e-05	8e-05	9e-05	0.00012	8e-05	0.00011	0.00013	0.00019	7e-05	0.00017	0.001	0.00027	0.00016	0.00015	0.00037	0.00011	0.00014
Sedimentibacter
Selenomonas_A	4e-05	4e-05	3e-05		4e-05				0.0001	0.00015			6e-05	7e-05	3e-05	2e-05	6e-05								4e-05	6e-05			6e-05	8e-05				3e-05	5e-05		4e-05	7e-05	5e-05								7e-05	0.0001
Selenomonas_C																															0.00017
Sellimonas		4e-05	4e-05		4e-05		9e-05	6e-05	3e-05	7e-05	0.0011	0.00268				1e-05	0.00063	0.00073			5e-05	4e-05							0.00041	0.00074	5e-05				8e-05			5e-05											0.00014
Senegalimassilia	0.00052	0.00049			7e-05	7e-05	0.00047	0.00088				5e-05	0.00096	0.0004	0.0001	0.00013					0.00097	0.00065	0.00069	0.00026	0.00123	0.00078	0.00024	0.00067	0.00182	0.00212	0.00026		4e-05	0.00012	0.00087	0.00205			7e-05	0.00013
Serratia
Slackia_A	4e-05	5e-05	0.00093	0.00153	0.00077	0.00079	0.00017	0.0002	0.00011	0.00207	6e-05	0.0001			0.00012	0.00039	5e-05		4e-05		0.00207	0.00108		5e-05			0.00054	0.00154			4e-05		0.00022	0.00041	0.00069	0.00109			0.00016	0.00021				4e-05	7e-05
Sneathia														3e-05
Sodaliphilus				4e-05							9e-05	0.00011		5e-05	4e-05	2e-05									6e-05								6e-05	5e-05
Sphingomonas
Spiro-01
Sporanaerobacter	0.00016	0.00032	0.00015	9e-05	0.00018	0.00012	8e-05	8e-05	5e-05		0.00011	0.00019	0.0001	6e-05	9e-05	4e-05		0.00019	0.00011	0.00011					0.00014	0.00011	0.00021	0.00014	0.00015	0.00011			0.00022	0.00015	0.0001	6e-05	9e-05	5e-05	0.0001	0.00016	0.00022	0.00022		7e-05	0.00016	0.00013		6e-05	0.0001
Staphylococcus
Stenotrophomonas
Stomatobaculum										2e-05						2e-05																			3e-05
Stoquefichus
Streptococcus	0.00088	0.00153	0.00153	0.00178	0.00133	0.00059	0.00066	0.0004	0.00036	0.00136	0.00065	0.00056	0.00075	0.00031	0.00049	0.00033	0.00077	0.00033	0.01643	0.00127	0.00017	0.00032	0.00044	0.00062	0.0045	0.00387	0.00082	0.00083	0.00035	0.0016	0.00172	0.00233	0.00029	0.00032	0.00103	0.00064	0.00118	0.00378	0.00017	6e-05	0.00016	0.00043	0.0009	0.00115	0.00025	0.0003	0.00078	0.0002	0.00089
Streptomyces
Succinatimonas
Succiniclasticum																																							5e-05	7e-05									0.00147
Succinivibrio				5e-05										0.00013																																	4e-05
Superficieibacter
Sutterella	8e-05	9e-05			0.00768	0.0072	0.00097	0.00289	0.00363	0.00056					0.0065	0.01398			4e-05		0.00045	0.00021			0.01761	0.01138	0.00391	0.00614			3e-05		0.00455	0.00333			9e-05	7e-05	0.00963	0.01052	0.01059	0.00779	0.00521	0.00095	0.00642	0.00621
TF01-11	0.0025	0.00745	0.00645	0.00637	0.00035	0.00036	0.00015	4e-05	0.00035	0.00033	0.00019	0.0001	0.00113	0.00135	0.00022	0.00041	0.00133	0.00319	8e-05	7e-05	6e-05		0.00102	0.00122	0.0001		0.00029	0.00015	7e-05		0.00455	0.00171	0.00025	0.00019	6e-05	8e-05	0.00211	0.00271	0.00013	0.00033	0.008	0.01811	0.00015		0.00047	0.00171	0.00327	0.00122	0.0013
TM7x	4e-05	6e-05	7e-05	0.00012						6e-05					4e-05	2e-05		0.00011							4e-05										0.0001	0.0001	4e-05	5e-05
TWA4
Tener-01										2e-05
Terrisporobacter										4e-05	5e-05										9e-05	6e-05	0.00021	6e-05					4e-05				0.00172	0.00183			0.00098	0.00087						4e-05		0.00011	0.00013
Tidjanibacter	0.00121	0.00115	0.00347	0.00576			0.00147	0.00323			0.03131	0.04331					0.00019	0.00021					0.00069	0.00042			0.00229	0.0026			0.00027		8e-05	8e-05													0.00315	0.00273	0.00158
Tissierella
Traorella																								4e-05					7e-05	0.00013	6e-05				0.0001	0.00018													4e-05
Treponema_D
Turicibacter	9e-05	7e-05				7e-05		4e-05	5e-05	0.0001	0.00019	0.00027					0.00012		0.00016	0.00012	0.00048	0.00053					0.00017	0.00013	7e-05	0.00011			0.00012	0.00024		5e-05	0.00062	0.00091			0.00073	0.00094			4e-05	0.00019			9e-05
Turicimonas	6e-05	6e-05	0.00012	0.00014								7e-05				2e-05														4e-05
UBA10281			0.0005	0.00016																	8e-05	6e-05	0.00031	0.00017			0.00019	0.00014							0.00019	0.00023							0.00173	0.00043				0.00011
UBA1067
UBA10677			7e-05															0.00041			0.00127	0.00118	7e-05				0.0006	0.00052			6e-05		0.00033	0.0001	0.00027	0.00021	0.00059	0.00032							0.00012	0.00017		0.00018
UBA1081
UBA11452			0.00182	0.00056				0.00111	0.00028	0.00014			0.00249	0.00055				0.00146			0.00028	0.00013	0.00055	0.00017			0.0007	0.00077					0.00012	6e-05	0.00146	0.00113		4e-05					0.00334	0.00369	0.00249	0.00051	0.00171	0.00448	0.0004
UBA11471	0.00021	0.0002	0.00075	0.00055			0.00037	0.00028	6e-05	6e-05	0.00018	0.00024	0.00189	0.00061	0.00332	0.00331	0.00012	0.00012	0.00014	0.0001	7e-05	6e-05	0.00032	0.00025			0.00536	0.00336	4e-05	6e-05	0.00052	0.00124	9e-05	0.00011	0.00055	0.00026	0.00139	0.00116			4e-05	4e-05	0.00286	0.00499	0.00014	0.00013	0.00017	0.00035	0.00389
UBA11475
UBA11490
UBA11512																					0.00012	4e-05	0.00344	0.00282											0.00017
UBA11517		4e-05										9e-05							9e-05		7e-05	8e-05
UBA11524	0.00498	0.00352	0.00561	0.00762					0.00048	0.00057											0.0025	0.0024	0.0005	0.00048	5e-05								0.00158	0.00345			0.02878	0.02672			0.01142	0.00637					0.01162	0.01894	0.01018
UBA11549																																			0.0001
UBA1174
UBA11774	0.00032	0.00021	5e-05	0.0001	0.00014	0.00024	0.00012		0.00018	0.00016	0.00013	0.00014	0.0001	0.0004	0.0001	0.00013	0.00127	0.00025	4e-05	6e-05	0.00015	0.00014	0.00032	0.00035	0.00017	0.00018	0.00035	0.00064	0.00082	0.00013	9e-05		0.00012	0.00076	0.00029	0.00027	0.00023	0.00017	0.00019	0.00023			0.00011	0.00011	0.00108	0.00089	0.0005	7e-05	0.00212
UBA1181
UBA1191	0.00023	0.00024	0.00033	0.00036	0.00028	0.00012	0.0004	0.00045	0.0002	0.00164	0.00018	0.00022	0.00057	0.00037	0.00036	0.0003	0.00082	0.00073	0.00075	0.00058	0.00081	0.00057	0.00049	0.0004	0.00024	0.0001	0.00024	0.00027	0.00079	0.00086	8e-05		0.00016	0.00032	0.00074	0.00145	0.00056	0.00051	8e-05	0.00019	0.00025	0.00026	0.00087	0.00138	0.0003	0.00029	0.00068	0.00062	0.00041
UBA11940																		6e-05											0.00144	0.00049	4e-05				8e-05	6e-05								5e-05
UBA11963
UBA1206																	6e-05				9e-05	8e-05	5e-05	6e-05							6e-05		7e-05	9e-05	0.00257	0.00367							0.00017	0.00025	7e-05	0.00012
UBA1221
UBA1227
UBA1232						5e-05	0.0004	0.00025							3e-05	4e-05	4e-05	8e-05							7e-05									2e-05	3e-05				3e-05						6e-05
UBA1234				5e-05			6e-05	3e-05																5e-05													4e-05
UBA1259																					0.00013	0.00017													0.00018	6e-05							4e-05				4e-05	5e-05
UBA1375
UBA1390		3e-05					5e-05	4e-05	0.0001	0.00025	5e-05	5e-05	0.0001	0.00012		1e-05	0.0001	5e-05			9e-05	0.00013	0.00025	0.00021			0.00026	0.00015	0.00291	0.00217	8e-05		6e-05	8e-05	0.00026	0.00036		0.00018						8e-05	0.00011	6e-05		6e-05	0.00024
UBA1394	5e-05	4e-05					0.00046	0.00085		4e-05													8e-05	0.00012					0.00171	0.00314			0.00074	6e-05	3e-05						4e-05		0.00211	0.00138
UBA1409				4e-05						2e-05			7e-05	7e-05							5e-05	4e-05	5e-05	5e-05						4e-05					0.00012	8e-05
UBA1417	0.00022	0.00019	0.00078	0.00093	0.00068	0.00096	0.00015	0.00015	0.0005	0.00198	0.00021	0.00021	0.00014	0.00022	0.00023	0.00035	0.00583	0.00148	0.00024	0.00017	0.00028	0.0002	0.00273	0.00257			0.00185	0.00158	0.00038	0.00022	0.00142	0.00178	0.0027	0.00092	0.00226	0.00347	4e-05	4e-05			0.00015	0.0001	0.00113	0.00191	0.00117	0.00105	0.00218	0.00084	0.00059
UBA1436
UBA1685										2e-05							0.00354	0.00871			5e-05	7e-05	0.02516	0.02588			0.00036	0.00034			0.00017		4e-05	6e-05	0.00048	0.00052	0.0002	0.00017					0.0035	0.00567	4e-05				0.0003
UBA1691	5e-05	4e-05	0.00016	0.0002			0.00256	0.00372	0.00071	0.00856	0.00401	0.00777				2e-05	5e-05						0.00022	0.00024			0.00014	0.00015	0.00013	0.00018	0.0002			3e-05	0.00025	0.00021							0.00013	0.00017			0.00603	0.00512	0.00013
UBA1711
UBA1712
UBA1724
UBA1731																						3e-05														5e-05
UBA1732
UBA1737										4e-05																											9e-05
UBA1740			6e-05								5e-05					1e-05																		2e-05
UBA1752																	4e-05
UBA1777	0.00019	0.00021	0.00026	0.00034	0.0001	0.00014	0.00014	0.00017	6e-05	0.00025	5e-05	6e-05	0.0007	0.00023	5e-05	9e-05	0.00044	0.00042	4e-05		0.00168	0.00147	0.00056	0.00061	5e-05		0.00072	0.00058	0.00028	0.00035	0.00022		0.00023	0.00022	0.0027	0.0026	0.00454	0.00535			4e-05	5e-05	0.00056	0.0007	0.00298	0.00242	0.00084	0.00075	0.00043
UBA1786
UBA1820	0.0006	0.00046	0.00059	0.00091						2e-05			0.00125	0.00027		1e-05	0.00016	0.00049					0.00137	0.00074			0.00087	0.00154	0.00095	0.00191	0.0006			3e-05	6e-05	6e-05							0.00033	0.00097			0.00121	0.00159	0.00032
UBA1822	0.00015	0.00018	5e-05	9e-05		4e-05				0.00014														0.00023			0.00021	0.0003	4e-05												0.00012	6e-05		0.00015	0.00016	0.00012			7e-05
UBA1829													0.00131	0.00143							0.00011	6e-05	5e-05												6e-05	8e-05							0.0046	0.00297	4e-05			4e-05	0.00551
UBA2821		3e-05
UBA2856			3e-05
UBA2882		4e-05							2e-05				6e-05			2e-05							4e-05	5e-05							5e-05							4e-05						5e-05
UBA2883
UBA2903
UBA2913
UBA3210
UBA3263																																						6e-05
UBA3282
UBA3388											4e-05
UBA3402	0.00249	0.00189	0.00017	0.00016	0.00181	0.00113	0.00041	0.00015	0.00089	0.00064	9e-05	0.0001	0.00054	0.00082	0.00015	0.00042	0.00031	0.00011			0.00027	0.00017	0.00023	0.00033	8e-05		0.00109	0.0004	0.00012	0.00015	0.00077		0.00052	0.00039	0.00021	0.00014	0.00133	0.0009	0.00014	0.00016	0.0014	0.00092	0.00082	0.00041	0.00051	0.00057	0.00051	0.00049	0.00018
UBA3631													8e-05	0.00066																													0.01583	0.01684
UBA3766
UBA3789
UBA3818	0.00032	0.00029	0.00076	0.00112	0.00052	0.0003	0.00121	0.00039	0.00051	0.0028	0.00027	0.00026	0.00074	0.0005	0.00023	0.00034	0.00195	0.00133	9e-05	9e-05	0.00082	0.00146	0.00048	0.00055	0.00073	0.00055	0.00107	0.00114	0.00157	0.001	0.0013	0.00132	0.00059	0.00078	0.00081	0.00082	0.0008	0.00119			9e-05	0.00013	0.0008	0.00082	0.00025	0.00015	0.00077	0.0012	0.001
UBA4248
UBA4285																							0.00033	0.00051									9e-05	0.00021	0.00129	0.00121			6e-05	0.00011					0.0002	0.00014
UBA4334	6e-05	7e-05			4e-05				0.00012				8e-05	0.00017	8e-05	0.00017			4e-05	0.00033					0.00015	0.00021			0.0001	6e-05				2e-05					8e-05	8e-05
UBA4372																																																	0.0002
UBA4626
UBA4636
UBA4644			3e-05							2e-05			0.00129	0.0004	3e-05	5e-05	0.00033	0.00013			0.00031	0.00031	7e-05	7e-05			0.0001	7e-05		8e-05	4e-05		7e-05	8e-05	3e-05		0.00013	0.00016					0.0001				9e-05	8e-05
UBA4675
UBA4716	0.00014	0.00013						7e-05	2e-05	6e-05	8e-05	8e-05	9e-05	4e-05		4e-05	0.00019	0.0001					0.0001	7e-05			0.00054	0.00035					7e-05	6e-05	4e-05						4e-05		5e-05	9e-05	0.0001	0.00013
UBA4855																	7e-05	8e-05
UBA4871		3e-05	5e-05	0.0001			4e-05	4e-05		8e-05	0.0001	8e-05				3e-05	0.00012		5e-05				0.00013	9e-05			0.0001	7e-05	7e-05	0.00013	5e-05		5e-05	2e-05	0.00012	0.00016													8e-05
UBA4877										3e-05
UBA4951
UBA5026		3e-05	0.0004	0.00062						6e-05					3e-05								7e-05	5e-05										2e-05	9e-05	0.00013	6e-05	4e-05					5e-05						0.00012
UBA5394													6e-05								0.0002	0.00027	0.00056	0.00066			0.00056	0.00057	4e-05				0.00014	0.0001	0.00604	0.0066													0.00022
UBA5416	8e-05	0.0002	0.00017	0.00017			5e-05	8e-05	0.00013	4e-05	0.00011	9e-05	0.00017	6e-05	5e-05	4e-05		5e-05	9e-05	9e-05	0.00014	9e-05		5e-05			4e-05		9e-05	6e-05			9e-05		0.0001	9e-05	0.00022	0.00015			8e-05	4e-05	6e-05	9e-05	8e-05	0.0001	7e-05	7e-05	9e-05
UBA5446	0.00013	8e-05	0.00042	0.00036	0.00062	0.00062	0.01212	0.01081	2e-05	3e-05	9e-05	0.00016	0.00038	0.00015	5e-05	0.00012	0.00556	0.0071	0.0002	7e-05	0.01015	0.01112	0.01961	0.0289			0.01608	0.00852	0.01542	0.01926	0.00135		0.00151	0.0033	0.07595	0.05797	0.00019	0.00015					0.00037	0.00075	7e-05		0.00045	0.00048	0.014
UBA5809
UBA5884	5e-05	4e-05					0.00011	7e-05
UBA5905				6e-05						8e-05			0.00016					4e-05				4e-05	5e-05	7e-05				4e-05			7e-05		4e-05		0.00024	0.00021							0.00019	0.00017	6e-05		9e-05	5e-05	4e-05
UBA5920
UBA6345
UBA636																																													0.00012	0.0002
UBA6382			6e-05	4e-05					3e-05						4e-05	3e-05				5e-05					0.00022	0.00029							4e-05	2e-05					0.0001	8e-05
UBA6398	6e-05	6e-05			4e-05		0.00311	0.006					0.00275	0.00163	5e-05	6e-05	0.00014	0.00011	0.00011	8e-05	6e-05	4e-05	0.00102	0.00064			7e-05	0.0001					5e-05	3e-05	4e-05			3e-05			0.00015	0.00014	0.00088	0.00118	6e-05				5e-05
UBA6414																							0.00019	0.00018
UBA644	9e-05		0.00017	0.00015										0.00013													0.00017	0.0002					5e-05	0.00014	0.00039	0.00031	0.00023	0.00034									0.00197	0.00024
UBA6857
UBA6984
UBA7001																						4e-05																									5e-05
UBA7057																					0.00017	0.00028	7e-05	6e-05							0.00014				3e-05	7e-05
UBA7067
UBA71																																			0.00012	0.00011
UBA7102	5e-05		0.00021	0.00028			4e-05	4e-05		5e-05			0.00076	0.00029	0.0001	0.00018	0.00082	0.00079			0.00078	0.00054	0.00026	0.00025			0.00075	0.00076	0.00252	0.00206	0.00026		0.00157	0.00191	0.00078	0.00105	0.00058	0.00052					0.00112	0.00224	0.00014	0.00012	0.00048	0.00051	0.00047
UBA7160	0.00033	0.00032	0.00035	0.00034	0.00024	0.00018	0.00014	5e-05	0.00024	0.002	0.00074	0.00042	0.00054	0.00038	0.0002	0.0003	0.0022	0.00239	0.00029	0.00016	0.00034	0.00035	0.00048	0.00045	0.00052	0.00037	0.00047	0.00054	0.00025	0.00027	0.00019		0.00051	0.00069	0.00064	0.00024	0.00048	0.00054	0.00016	0.00014	0.00035	0.00044	0.00064	0.0001	0.00053	0.00056	0.00266	0.00381	0.00059
UBA7173	0.00028	0.0002	0.00034	0.00047	0.0002	0.00017	0.0112	0.0081	6e-05	3e-05			0.00016	0.00011			5e-05	0.00014	0.00014	0.00018	0.00013	0.00016	7e-05				0.00053	0.00053	0.00021	0.00024			5e-05	4e-05	5e-05		0.01085	0.01137			8e-05		0.00011	0.00015	6e-05		0.00021	0.00053
UBA7182	0.00266	0.00364	0.00166	0.00134	0.00233	0.00168	0.00094	0.0003	0.00188	0.00047	0.00011	0.00012	0.00081	0.0008	0.00156	0.00252	0.00014	0.0001			8e-05		0.00133	0.00137			0.00082	0.00059	0.00044	0.00024	0.00282	0.00155	0.00075	0.00062	0.00023	0.00021	0.00169	0.00079	0.00028	0.00084	0.00153	0.00093	0.0007	0.00015	0.00035	0.00103	0.00041	0.00089	0.00135
UBA7185		4e-05	8e-05	9e-05					3e-05	0.00043				4e-05		2e-05	6e-05		0.00013	0.0002				4e-05			0.0001	9e-05	4e-05	0.00011	0.00012		4e-05	4e-05	9e-05	9e-05	7e-05	7e-05							7e-05		0.00012	0.00027	0.00015
UBA733
UBA737				4e-05			4e-05	3e-05	0.00011	0.00018					0.00015	0.00036	0.00272	0.00034			0.00066	0.00056	0.00061	0.00107	0.00011	9e-05	0.00029	0.00035	9e-05	6e-05	6e-05		4e-05	0.00012	0.0012	0.00151	0.00035	0.00056					0.00012	6e-05	0.00041	0.00022	0.00013	0.00033	0.00067
UBA738			0.00108	0.00135					4e-05	2e-05			9e-05	5e-05			0.0001	5e-05			0.00189	0.00244	0.0016	0.00176			0.00216	0.00258			8e-05		0.00074	0.00188	0.00784	0.00518	8e-05	7e-05					0.00135	0.00216	0.00263	0.00094	0.00198	0.00218
UBA7488
UBA7597			0.0051	0.002																													0.00011
UBA7642
UBA7702																					4e-05	4e-05													8e-05	0.0001
UBA7707
UBA7741
UBA7748
UBA7862
UBA7868
UBA791
UBA866	0.0001	3e-05	0.00013	8e-05				4e-05		3e-05								0.0001					0.00013	0.00013							6e-05				6e-05	7e-05	0.00023	0.00028			5e-05		0.00022	0.00029			0.00011	0.00013	0.00058
UBA940																3e-05																		3e-05										4e-05			4e-05	0.00013
UBA9414										6e-05						2e-05	7e-05		0.0002	0.00016
UBA945											8e-05	0.0001																																			8e-05	9e-05
UBA9475	0.00041	0.00026	0.00035	0.00038	0.0006	0.00025	0.00245	0.00211	0.00015	0.00032	5e-05	9e-05	0.00051	0.0004	4e-05	3e-05	0.00117	0.00068	0.00011		0.00015	0.00012	0.00171	0.00234			0.0009	0.00063	0.00154	0.00105	0.00068		0.00012	0.0002	0.00862	0.00518	0.00022	0.0003			3e-05		0.00029	0.00019			0.00253	0.00109	0.00042
UBA9502	0.00206	0.00208	0.00021	0.00019	0.00244	0.00111	0.00113	0.00025	0.00046	0.0004	0.00321	0.0011	0.0009	0.00143	0.0009	0.00194	0.00061	0.00049		6e-05		4e-05	0.00035	0.00057	0.00175	0.0006	0.00044	0.00022	9e-05	0.00012	0.00102	0.00116	0.00025	0.00018	9e-05	9e-05	0.00136	0.00051	0.00066	0.00114	0.00376	0.00182	0.00133	0.0005	0.00031	0.00042	0.00103	0.00161	0.00035
UBA9506	0.00025	7e-05											0.00016				0.00036				5e-05	4e-05					5e-05							2e-05									7e-05	0.00033	0.00018	6e-05	9e-05	7e-05
UBA9732
UC5-1-2E3		3e-05	0.00023	0.00039							0.00063	0.00039					0.00015				6e-05	3e-05							0.00015	0.0002																	4e-05
UCG-010			6e-05	8e-05													0.00092	0.00161			0.00265	0.00306	0.00028	0.00026			0.00134	0.00128					0.00033	0.00045	0.00015	0.00021	0.00075	0.00147					0.0003	0.001			0.00349	0.00198	0.00044
UMGS1002																	6e-05				4e-05
UMGS1004	0.00058	0.00043	0.0001	8e-05			0.00042	0.00035	2e-05	5e-05	0.00039	0.00035	0.00034	8e-05	6e-05	6e-05		0.0001			0.00059	0.0004	0.00015	0.00028			0.00021	0.00022	0.00178	0.00044	0.00019		5e-05	5e-05	0.00031	0.00013	4e-05						0.0004	0.00036	0.00016	0.00015	4e-05		0.0006
UMGS1045
UMGS1052									3e-05														7e-05	5e-05	0.0001	7e-05									4e-05
UMGS1071	8e-05	0.0001	0.00016	0.0002	0.00016	7e-05	0.00015	0.00019	3e-05	5e-05	0.0004	0.00064	0.0003	0.00013	4e-05	0.00011	0.00079	0.00116			0.00071	0.00047					0.00018	0.00016	0.00039	0.00073	0.00023			2e-05	0.0001	0.00011	0.00018	0.00032			4e-05		0.00054	0.00088	6e-05		5e-05	6e-05	0.00022
UMGS1109																																					0.00221	0.00245
UMGS1124
UMGS1202												7e-05							4e-05
UMGS1217
UMGS1224																2e-05
UMGS1225																	0.0001	5e-05			3e-05	4e-05	0.0001	5e-05					7e-05	5e-05
UMGS124
UMGS1241																					0.00067	0.00078	0.00122	0.00283			0.0022	0.00141							0.00388	0.00556	6e-05						8e-05		4e-05		7e-05		9e-05
UMGS1251							7e-05	3e-05		2e-05
UMGS1253							4e-05	4e-05																											7e-05
UMGS1279					0.00014	0.00019																											9e-05	0.00011	4e-05			4e-05
UMGS1293	0.00019	0.0002					5e-05	9e-05					0.00053	0.00018													0.00031	0.00059	4e-05		0.00019					8e-05							0.0003	0.00118					5e-05
UMGS1307																							0.00108	0.00093											4e-05	6e-05
UMGS1312																2e-05	0.00018	0.00045			0.00069	0.00055	0.00011	8e-05			0.00026	0.00013															0.00033	0.00155
UMGS1322		5e-05	3e-05	4e-05						2e-05							3e-05			7e-05	0.00017	0.00018	6e-05	0.0001			0.0001	9e-05			4e-05			2e-05	4e-05	6e-05	0.0002	0.00018					6e-05	0.00011
UMGS1326									3e-05	4e-05																	0.00081	0.00021
UMGS1338											0.0001										9e-05	7e-05	4e-05						0.00021	0.0002				4e-05	0.0003	0.00041						4e-05	0.00889	0.00904	6e-05		7e-05	0.00012	0.00015
UMGS1370	0.00042	0.00036					6e-05			3e-05	9e-05	6e-05			8e-05	0.00017	0.00039	5e-05													0.00016																		7e-05
UMGS1375	0.00309	0.0026	0.00016	0.00012	0.0018	0.00181	5e-05	4e-05	5e-05	0.00033			0.00134	0.00074	0.0008	0.00134	7e-05						0.00142	0.00122	0.00101	0.00235	0.00021	0.00026	0.00044	0.00015	8e-05		0.00057	0.00055	0.0001	9e-05	0.00227	0.00206	0.00148	0.00217	6e-05	7e-05	0.00016		0.00084	0.00213	0.00021	0.00072	0.0011
UMGS1384																	0.00038	0.00024			0.00016	0.00013	0.00013	0.00015				0.00011					5e-05	2e-05	9e-05														6e-05
UMGS1387																3e-05																			5e-05
UMGS1388
UMGS1397			0.00024	0.00035					0.00013	0.00013	0.00019	0.00027		4e-05			0.00089	0.00095			0.00024	0.00016					5e-05							3e-05				8e-05					0.00013	0.00029
UMGS1418																							0.0002	0.00016					0.00023	0.00013			5e-05	7e-05	0.00027	0.00037
UMGS1441										3e-05																																		4e-05
UMGS1449
UMGS1470
UMGS1472
UMGS1474
UMGS1477		4e-05																																			4e-05
UMGS1484							4e-05			3e-05	0.00011	0.00014									0.00011	0.00011	0.00033	0.00035			0.00027	0.00022						3e-05	0.00028	0.00018									0.0001	0.00013
UMGS1487																																			4e-05
UMGS1490								3e-05																											3e-05								9e-05	0.00016
UMGS1491				5e-05				4e-05			0.0002	0.00022					0.00015	8e-05			0.00023	0.0004												3e-05			8e-05	0.0001			0.00043	0.00056	0.00022	0.00016
UMGS1494																																	5e-05
UMGS1502
UMGS1518			5e-05	4e-05				0.00068	4e-05	0.00011	0.00022	0.00053	0.00117	0.0005	0.00018	0.00021					7e-05	7e-05		5e-05			0.00052	0.00042			6e-05			3e-05	0.00018	0.00011	4e-05	0.0001					0.00259	0.00564	0.00095	0.0004	9e-05	6e-05	6e-05
UMGS1532	7e-05	8e-05	8e-05	9e-05			0.00011	0.00015	5e-05		0.00015	0.00014	0.00015	0.00011	0.00011	5e-05	4e-05	0.00012	0.00039	0.00028	4e-05				7e-05	6e-05	4e-05		9e-05	6e-05				2e-05	6e-05	6e-05	8e-05	0.00011	6e-05	0.00012	5e-05	4e-05	5e-05	6e-05				4e-05	0.00019
UMGS1537		4e-05					6e-05	5e-05		5e-05							0.00018	0.00594			0.00081	0.00066		6e-05			0.00498	0.00504			4e-05			7e-05	0.00791	0.00709			4e-05				9e-05	0.00013	4e-05		0.00161	0.0016	0.00012
UMGS1540
UMGS1572																											0.00012	0.00013
UMGS1585
UMGS1590	4e-05	3e-05	0.00045	0.00043	5e-05				4e-05	0.00017				4e-05	0.00036	0.00034			0.00021	0.00032				8e-05	0.0003	0.00042	0.00011	0.0001	6e-05	6e-05	4e-05		4e-05	4e-05	0.00058	0.00084	7e-05	0.00012			5e-05	8e-05			0.00041	0.00031		4e-05	0.00042
UMGS1591	0.00031	0.00016	0.00016	0.00024	7e-05	9e-05	0.00032	0.0007	2e-05	0.00015	0.00164	0.0018	0.00027	0.0003	5e-05	0.00019	0.00143	0.00334			0.00124	0.00091	0.00066	0.00139			0.00086	0.00075	0.0019	0.0031	0.00026		7e-05	7e-05	0.00022	0.00023	0.00032	0.00041					0.0009	0.00203	0.00021	8e-05	0.0003	0.00017	0.00127
UMGS1600	0.00011	7e-05	0.00029	0.0003	0.00011	7e-05			4e-05	0.00077			0.00016	6e-05		3e-05	0.00053	0.00051			0.00225	0.00174	0.00155	0.00184			0.00046	0.00067	5e-05	0.00011	0.00016			5e-05	0.00192	0.00308	4e-05	3e-05				4e-05	0.00081	0.00159	5e-05		0.00066	0.00041	6e-05
UMGS1601																																											8e-05
UMGS1603			6e-05	6e-05																	0.00019	0.0003	5e-05	5e-05			0.00011	0.00017							0.00023	0.0005	7e-05	5e-05							8e-05		0.00013	0.00012
UMGS1611
UMGS1613
UMGS1623	0.00036	0.0003	0.00026	0.00033	0.00014	0.00018	0.00039	0.00111							0.00014	0.00016	0.00015	0.00024			0.00016	0.00018	0.00126	0.00089			0.00057	0.00041	0.00273	0.0039	0.00028		0.0001	0.00019	0.00022	0.00016	0.00011	9e-05					0.00084	0.00112	0.00045	0.0003	0.00121	0.00043	0.00034
UMGS1633			6e-05	5e-05																	0.00029	0.00031	0.0002	0.00018											0.00036	0.00106	0.00012	8e-05
UMGS1648																								4e-05							0.00037
UMGS1649
UMGS1663																					0.00049	0.00056	0.00012	0.00026				0.0001
UMGS1668																							5e-05	7e-05					9e-05														5e-05	5e-05
UMGS1670	0.00014	0.00011	0.00073	0.00058	0.00055	0.00019	0.00031	0.00018	8e-05	0.00051	0.00092	0.00071	0.00043	0.00021	0.00017	0.00019	0.00169	0.00016			8e-05	7e-05	0.00037	0.0005	0.00019		0.00027	0.00035	0.00138	0.00146	0.00058		7e-05	8e-05	0.00013	0.00015	0.00026	0.00021			0.00021	0.00038	0.00086	0.00012	0.00014	9e-05	0.00021	6e-05	0.00028
UMGS1688												8e-05																							0.00015	0.0001
UMGS1690										3e-05				3e-05				5e-05
UMGS1696													0.00014	5e-05			4e-05				9e-05		0.0001	4e-05			0.00047	0.00043					0.00016	0.0001	5e-05	9e-05	0.00038	0.00018					0.00048	4e-05	0.0002	0.00041	0.00031	4e-05	0.00067
UMGS1707																																			0.00015	9e-05
UMGS172																					4e-05	4e-05	5e-05	5e-05					4e-05						4e-05	5e-05	6e-05	4e-05
UMGS1754																							0.00149	0.0033											0.00067	0.00034
UMGS1766	6e-05	6e-05							3e-05	2e-05						3e-05	0.00012	0.00017					0.0003	0.00027							5e-05		4e-05	7e-05	0.00038	0.00037		4e-05			5e-05		6e-05		0.00021	0.00013	0.00016	0.00014
UMGS1781																					0.00023	0.00046		8e-05																							6e-05
UMGS1783			7e-05	0.00014									0.00039				5e-05	5e-05			0.00016	0.00014					0.00035	0.00043		6e-05			0.00021	0.00038	0.00022	0.00014	6e-05						0.00013	0.00033			0.00033	0.00045	0.00012
UMGS1795																							0.00025	0.00015									4e-05		0.00042	0.00027											0.00037	0.0006
UMGS1810
UMGS1815					4e-05	5e-05		6e-05		2e-05						3e-05	6e-05				6e-05	8e-05	5e-05	6e-05			5e-05		5e-05	4e-05	5e-05			3e-05	0.00047	0.0005	8e-05	9e-05						0.00015	0.00012	7e-05	5e-05
UMGS1820									9e-05	0.00022					5e-05	0.00014					9e-05	6e-05		7e-05			0.00016	0.00013							8e-05														0.00015
UMGS1826	8e-05	7e-05	9e-05	0.00018	6e-05	8e-05	6e-05	7e-05	7e-05	0.00011	0.00022	0.00018	0.00013	7e-05		5e-05	0.00022	0.00015	8e-05	5e-05	4e-05	5e-05	0.00018	0.00027	5e-05		0.00016	0.00011	0.00012	0.00016	7e-05		0.00018	0.00043	0.00022	0.00022	0.00012	0.00011			3e-05		0.00024	6e-05	0.00047	0.00046	0.00016	0.00011	6e-05
UMGS1839
UMGS1840									0.00424	0.01039
UMGS1851																	0.00017	0.00078													4e-05				0.00013	0.00016											0.00026
UMGS1858			3e-05	4e-05						3e-05																											7e-05	7e-05
UMGS1864
UMGS1865																					0.00024	0.00018	0.0005	0.00036										4e-05	0.00036	0.00029							0.00022	0.00043
UMGS1872	0.00024	0.00026	0.00144	0.00184	4e-05		0.00163	0.00295	3e-05	5e-05	5e-05	5e-05	0.00023	0.00011	4e-05	8e-05	0.00028	0.00029	0.00012	6e-05	0.00024	0.00019	0.00063	0.00087			0.0005	0.00058	0.01037	0.00436	0.0008		0.00034	0.00036	0.00055	0.00055	0.00011	8e-05			0.00011	9e-05	0.00031	0.00017			0.00037	0.00037	0.00057
UMGS1880			0.00025	0.00019						2e-05																			0.00044	0.00017					0.00017	0.00014							0.00013	0.00013					6e-05
UMGS1883																								4e-05
UMGS1889																																		2e-05
UMGS1901																					0.00033	0.0004		5e-05
UMGS1907
UMGS1908																							6e-05
UMGS1933																	5e-05																											8e-05
UMGS1975	8e-05	6e-05	0.00012	0.00015	8e-05	9e-05	0.00027	0.00028	2e-05	8e-05	0.00069	0.00069	9e-05	8e-05	6e-05	2e-05	0.00072	0.00063			0.00038	0.00018	0.00024	0.00017			0.00011	0.0001	0.00031	0.00046	0.0001			9e-05	0.00012	0.00021	0.00023	0.00034			5e-05	5e-05	0.00025	0.00057	0.00019		0.00032	0.00023	7e-05
UMGS1976																																															5e-05	6e-05
UMGS1994					0.00019	0.00052				6e-05							7e-05	0.00016			4e-05	7e-05	5e-05	5e-05					0.00448	0.00679	6e-05																0.00035
UMGS2016							5e-05	8e-05		6e-05	5e-05																0.00281	0.00246		4e-05							4e-05						6e-05	6e-05
UMGS2037	0.0005	0.00063	0.00014	0.00012			0.00014	0.0001	0.0002	0.00015	5e-05		8e-05	0.0001	0.00013	0.0001	6e-05	0.00015	0.00022	0.00016	4e-05		0.00015	0.00016	0.00014	7e-05	0.00023	0.00029	5e-05	9e-05	9e-05			3e-05	5e-05	6e-05	0.00012	0.00014	0.0001	0.00029	0.0002	0.00014	0.00013	0.00019	0.00016	0.00021	0.00013	0.00016	0.00039
UMGS2055																											9e-05	6e-05																	0.00015	8e-05
UMGS2068
UMGS2069
UMGS2070
UMGS263										2e-05							0.00012	5e-05										5e-05	8e-05	0.00012	4e-05				0.00016	0.00014
UMGS268																																												4e-05				5e-05
UMGS363			5e-05	4e-05						0.00011																	8e-05	9e-05	9e-05	0.00015	8e-05						7e-05	9e-05					0.00051	0.00015	4e-05
UMGS403	0.00011	7e-05					0.0021	0.00467		3e-05	0.0015	0.00081	7e-05	4e-05			6e-05			7e-05							7e-05	6e-05			0.00101						6e-05						8e-05	9e-05	4e-05		5e-05	6e-05	0.00024
UMGS416			5e-05	4e-05	0.00013	0.00014							5e-05				8e-05	5e-05					0.00013	0.00012					7e-05	0.00012				2e-05	4e-05			5e-05							5e-05		5e-05
UMGS577
UMGS599
UMGS621																	0.00018	0.00157																													4e-05	0.00112
UMGS680
UMGS687
UMGS692																																			4e-05
UMGS693
UMGS731
UMGS743																	9e-05
UMGS75																					0.00012	0.00011		7e-05													7e-05	5e-05									0.00016	0.00011
UMGS755
UMGS775						8e-05															0.00151	0.00094							0.0001	0.00013					9e-05	5e-05							0.00034	0.00038			5e-05	0.00029
UMGS856	8e-05	7e-05	0.00015	0.00023			0.00053	0.00061	0.00098	0.0007				7e-05	7e-05	6e-05	0.00048	0.00108			0.0027	0.00443	8e-05	0.00014	7e-05		0.00045	0.00051	0.00051	0.0006	0.0001		0.0001	0.00011	0.00028	0.0002	0.00017	0.00059					0.00377	0.00725	0.00127	0.00012	0.00035	0.00071	0.00059
UMGS874	9e-05	0.00015	3e-05	0.00011									7e-05	9e-05							0.00012	7e-05	0.00013	7e-05			0.00036	0.00062					0.00029	0.00022			0.0004	0.00023					0.00207	4e-05			0.00016		0.00019
UMGS882	0.0001	0.00011							0.00084	0.00011	0.00026	0.00011	7e-05	0.00011		4e-05	6e-05	5e-05			4e-05	4e-05	0.00141	0.00141			0.00049	0.00047	0.00044	0.00055	0.00097	0.00109	7e-05	0.00024	0.00021	0.00013	0.00034	8e-05			6e-05	0.00014	0.00012	0.0001			0.00128	0.00093	0.00037
UMGS902		3e-05	3e-05	4e-05						4e-05			8e-05				7e-05				5e-05	4e-05	0.00046	0.00019					0.00014	0.00017				5e-05	0.0001	8e-05	0.00023	7e-05				4e-05	7e-05	8e-05			0.00016	0.00014
UMGS905																5e-05					5e-05	5e-05			0.00013	7e-05			3e-05	4e-05													6e-05	0.00014					0.00021
UMGS911	0.00032	9e-05				5e-05			3e-05	3e-05							0.00197	0.0018			0.00124	0.00059	9e-05	0.00012			0.00081	0.00059	4e-05		0.00023		4e-05	8e-05	0.00043	0.00037	7e-05	5e-05					9e-05	7e-05	0.00103	0.00037	0.00178	0.00127	0.00016
UMGS929	0.00011	0.0001	5e-05	5e-05							0.00011	8e-05					0.00013	0.00012			6e-05	5e-05	7e-05						4e-05						0.07521	0.04228						8e-05			0.00018	0.00011	5e-05	4e-05
UMGS946	6e-05	4e-05			5e-05	4e-05			3e-05	4e-05						3e-05	0.0001	0.00016			9e-05	0.00015	4e-05	4e-05			7e-05				4e-05		4e-05	4e-05	0.00824	0.00643									0.00012	8e-05	8e-05	5e-05	7e-05
UMGS951		4e-05																																													0.00059	0.00059
UMGS966	0.00067	0.00064	0.00072	0.00094	0.0002	0.00011	0.00026	0.00016	0.0001	5e-05	0.0001		0.00049	0.00026	0.00025	0.0005	0.00177	0.0008			7e-05	4e-05	8e-05	7e-05	0.00072	0.00068	0.0008	0.00063	0.0004	0.00013	0.00068	0.00101	0.00051	0.00093	7e-05	7e-05	0.00041	0.0014	6e-05	0.00023			0.00018	4e-05	0.00022	0.00018			5e-05
UMGS973																						4e-05												5e-05		7e-05	4e-05	3e-05
UMGS995																																																	5e-05
Ureaplasma
Ureibacillus
V9D3004	4e-05	4e-05			5e-05	5e-05										5e-05			0.00011								7e-05				5e-05			2e-05	0.00046	0.00035	9e-05	0.00011					0.0005	0.00016			0.00131	0.00058	6e-05
VSOB01		3e-05								5e-05						1e-05																			6e-05									5e-05					5e-05
VUNA01	8e-05	0.00012					0.00059	0.0003		2e-05					0.00017	0.00042	0.00011				0.00055	0.00049	0.00016	7e-05			5e-05	6e-05	0.00021	0.00013			4e-05	4e-05	0.00087	0.00133	7e-05	9e-05											0.00044
VUNI01	9e-05	6e-05	4e-05		6e-05	8e-05			2e-05	6e-05					3e-05	5e-05	5e-05										6e-05	7e-05			5e-05			2e-05			5e-05	6e-05	3e-05		5e-05				4e-05	8e-05
Varibaculum																																			5e-05
Veillonella	0.00055	0.00069	0.00089	0.0007	0.00035	0.00022	0.00052	0.00059	0.00025	8e-05	0.00058	0.00051	0.00045	0.00039	0.00032	0.00016	0.00032	0.00071	0.00115	0.00103	0.00039	0.00028	0.00015	0.00016	0.00076	0.00137	0.00057	0.00062	0.00018	0.00021	0.00031		0.00043	0.00031	9e-05		0.00226	0.00165	0.00019	0.00027	0.00078	0.00137	0.00062	0.00036	0.00047	0.00069	0.00027	0.00023	0.00072
Veillonella_A	6e-05	5e-05						3e-05			8e-05	7e-05					5e-05		0.00018	9e-05	8e-05	9e-05					4e-05	8e-05									6e-05	6e-05			0.00023	0.00023	0.0001	9e-05	0.0001	0.00013			6e-05
Vibrio
Victivallis			0.00036	0.00027			8e-05	0.00391	0.00034	4e-05				8e-05	0.00025	0.00032	5e-05	0.00123			0.00556	0.0031	0.00553	0.00139			0.00061	0.00034	0.00016	0.00023	0.00021		0.00043	0.0004	0.00685	0.00645	0.00375	0.00147	3e-05		0.00018	8e-05	0.00374	0.0013	0.00477	0.00084	0.00123	0.00198	0.00456
Virgibacillus
W0P28-013
W0P29-029
W1P29-020
W3P20-009
WG-1
WRGP01																	3e-05				0.00021	0.0004													0.00067	0.00087
Weimerbacter
Weissella																																									7e-05	9e-05
Weizmannia
Winkia
Xanthomonas_B
Yersinia
Yokenella
ZJ304
Zag1	0.00014	0.00015	0.00103	0.00092	0.00018	0.00025		4e-05	2e-05				8e-05	4e-05	0.00014	0.00012	0.00019	0.00079	7e-05	5e-05			8e-05	0.00013			6e-05				5e-05			3e-05			6e-05	7e-05	0.00031	0.00032	0.00019	0.00026			0.00011	8e-05	0.00033	0.00051	5e-05
Zag111		5e-05					5e-05																														4e-05					4e-05	0.00042	0.0004	4e-05		4e-05
[truncated: 507 more columns]

## Sheet: Table S6
S6: Kraken2/ bracken output: Species-level
name	ERR3472641_UHGG.species_100bracken	ERR3472642_UHGG.species_100bracken	ERR3472643_UHGG.species_100bracken	ERR3472644_UHGG.species_100bracken	ERR3472645_UHGG.species_100bracken	ERR3472646_UHGG.species_100bracken	ERR3472647_UHGG.species_100bracken	ERR3472648_UHGG.species_100bracken	ERR3472649_UHGG.species_100bracken	ERR3472650_UHGG.species_100bracken	ERR3472651_UHGG.species_100bracken	ERR3472652_UHGG.species_100bracken	ERR3472653_UHGG.species_100bracken	ERR3472654_UHGG.species_100bracken	ERR3472655_UHGG.species_100bracken	ERR3472656_UHGG.species_100bracken	ERR3472657_UHGG.species_100bracken	ERR3472658_UHGG.species_100bracken	ERR3472659_UHGG.species_100bracken	ERR3472660_UHGG.species_100bracken	ERR3472661_UHGG.species_100bracken	ERR3472662_UHGG.species_100bracken	ERR3472663_UHGG.species_100bracken	ERR3472664_UHGG.species_100bracken	ERR3472665_UHGG.species_100bracken	ERR3472666_UHGG.species_100bracken	ERR3472667_UHGG.species_100bracken	ERR3472668_UHGG.species_100bracken	ERR3472669_UHGG.species_100bracken	ERR3472670_UHGG.species_100bracken	ERR3472671_UHGG.species_100bracken	ERR3472672_UHGG.species_100bracken	ERR3472673_UHGG.species_100bracken	ERR3472674_UHGG.species_100bracken	ERR3472675_UHGG.species_100bracken	ERR3472676_UHGG.species_100bracken	ERR3472677_UHGG.species_100bracken	ERR3472678_UHGG.species_100bracken	ERR3472679_UHGG.species_100bracken	ERR3472680_UHGG.species_100bracken	ERR3472681_UHGG.species_100bracken	ERR3472682_UHGG.species_100bracken	ERR3472683_UHGG.species_100bracken	ERR3472684_UHGG.species_100bracken	ERR3472685_UHGG.species_100bracken	ERR3472686_UHGG.species_100bracken	ERR3472687_UHGG.species_100bracken	ERR3472688_UHGG.species_100bracken	ERR3472689_UHGG.species_100bracken
1XD42-69 sp014287635	0.00023	0.00046			4e-05				2e-05				0.00014	0.00017	6e-05	8e-05															3e-05										4e-05				4e-05	0.0002	4e-05
43-108 sp001915545	7e-05	7e-05	5e-05	6e-05										5e-05										4e-05	8e-05								3e-05	3e-05				4e-05			5e-05
51-20 sp001917175								4e-05																			0.00064	0.00179			0.00158	0.00149					0.00475	0.00204
51-20 sp900539605
51-20 sp900542055
51-20 sp900762565			6e-05
AF33-28 sp003477885	0.0001	5e-05	5e-05		7e-05	8e-05				4e-05			0.0001	7e-05	6e-05	3e-05	0.0007	0.00112	0.00032	0.00017	0.00013	0.00012		6e-05					0.00027	0.00051					5e-05	6e-05											0.00012	0.00013	7e-05
AM07-15 sp003477405	0.00015	0.0002	0.00017	0.00021			0.0002	0.00021	4e-05	9e-05	0.00018	0.00015	0.00029	0.00018		4e-05	0.00021	0.00021			0.00016	8e-05	0.0004	0.00034			0.00054	0.00045	0.00055	0.00028	0.00047		0.0002	0.00027	0.00019	0.00022							0.00064	0.0004	0.00039	0.00018	0.00019		0.00022
AM51-8 sp003478275			0.00013	0.00015						4e-05					6e-05	0.00011																						5e-05
AM51-8 sp900546435	0.00018	0.00018			0.00063	0.00013			3e-05	3e-05			0.00052	0.00013	0.00077	0.00151																											0.00019	4e-05
AM51-8 sp900761925	5e-05	6e-05	4e-05	7e-05			0.00023	0.00022			0.00042	0.00099									0.00015	0.00016	0.00013	0.00016			6e-05	0.0001	0.00056	0.00048				6e-05	0.00078	0.00071	0.00022	0.00012									0.00018		7e-05
Absicoccus porci
Absicoccus sp000434355																																	0.00077	0.00183	0.00899	0.01662
Acetatifactor sp003447295	0.00315	0.00433	0.00026	0.0002	0.00016	0.00026	0.00062	0.00088	0.0001	0.00019			0.00348	0.00253	0.0001	0.00011	9e-05						7e-05	9e-05			8e-05	6e-05	0.00033	8e-05	0.00351	0.00289	0.00058	0.00017	5e-05		0.00059	0.00031			0.00075	0.00128	0.0009	8e-05	0.00012	0.00092	0.00029	0.00118	0.00016
Acetatifactor sp900066365	0.0358	0.05206	0.00259	0.00147	0.00161	0.002	0.00969	0.01167	0.00083	0.00166			0.05995	0.0397	0.00054	0.00074	0.00028				0.00026		0.00104	0.00061	0.00196	0.00062	0.00103	0.00082	0.00467	0.00038	0.04827	0.04605	0.00463	0.00127	0.00033	0.0002	0.00176	0.00099	7e-05	0.00017	0.00169	0.00271	0.01389	0.00106	0.00051	0.00182	0.00316	0.01497	0.00062
Acetatifactor sp900066565	0.02805	0.02951	0.00556	0.00487	0.00422	0.0066	0.00041	0.00039	0.00182	0.00161			0.00286	0.00347	0.00068	0.0014	0.00175	0.00029	0.00011		0.00036	6e-05	0.00042	0.00026	0.00028	0.00042	0.00086	0.00063	0.00206	0.00112	0.00869	0.0137	0.00363	0.00093			0.02643	0.01263	8e-05	0.00021	0.02166	0.03865	0.00109	8e-05	0.00251	0.01297	0.00164	0.00302	0.00362
Acetatifactor sp900554205																2e-05																			6e-05	6e-05
Acetatifactor sp900755865																															4e-05								3e-05								0.00042	0.00015
Acetatifactor sp900760705													0.00013	0.00015															0.00016	9e-05			0.00011	0.0001							0.0001	0.00018
Acetatifactor sp900766575	0.00014	0.00024			5e-05				4e-05				8e-05	9e-05		1e-05			6e-05	5e-05									4e-05		0.0001					6e-05	0.00011	4e-05			0.00015	0.00025	6e-05			7e-05	4e-05	7e-05
Acetatifactor sp900771995	0.00087	0.00108	4e-05	9e-05	6e-05	9e-05	8e-05	7e-05	4e-05	5e-05			0.00017	0.00014		2e-05								6e-05					5e-05		0.00026		0.00012	2e-05			0.00067	0.00026			0.00018	0.00032	0.00011		4e-05	9e-05	4e-05	0.00025	7e-05
Acetatifactor sp900772845	0.00127	0.00131	0.0002	0.00015	0.00017	0.00023	0.00012	0.00013	8e-05	0.0001			0.0006	0.0005	5e-05	0.00011	8e-05								8e-05		5e-05		8e-05		0.00077	0.00116	0.00014	5e-05			0.00098	0.00044			0.00085	0.00158	0.00018		7e-05	0.00047	9e-05	0.00022	0.0001
Acetivibrio_A ethanolgignens		6e-05							2e-05	3e-05						2e-05								5e-05													4e-05
Achromobacter xylosoxidans
Acidaminococcus fermentans
Acidaminococcus fermentans_A
Acidaminococcus intestini	0.00079	0.00085			0.00342	0.0014				2e-05	0.05423	0.06907			0.00341	0.00332	0.01718	0.00277							0.02107	0.01109							0.00198	0.00669
Acidaminococcus massiliensis	8e-05	2e-05
Acidaminococcus provencensis
Acidaminococcus sp000437815
Acidaminococcus sp900538365											0.00015	0.00012				1e-05									3e-05
Acidaminococcus sp900554515
Acidaminococcus sp900770265
Acidaminococcus timonensis
Acidovorax sp000302535
Acinetobacter baumannii
Acinetobacter johnsonii
Acinetobacter junii
Acinetobacter mesopotamicus
Acinetobacter nosocomialis
Acinetobacter pittii
Acinetobacter radioresistens
Acinetobacter sp900766635
Acinetobacter sp900771065
Acinetobacter ursingii
Acinetobacter variabilis
Actinobaculum massiliense										2e-05									8e-05	0.00019
Actinomyces graevenitzii
Actinomyces oris										3e-05							5e-05				0.00012	8e-05
Actinomyces sp000220835
Actinomyces sp900323545																					4e-05	4e-05
Actinomyces urogenitalis
Acutalibacter sp000432995
Acutalibacter sp000435395	6e-05	4e-05			0.00021	0.00014	0.00347	0.00165			0.00436	0.00525									0.00102	0.00049	0.00042	0.00047	0.00021	0.00016	0.00071	0.00068	0.00147	0.00124	0.00201		0.0004	0.00046	0.00072	0.00032	7e-05	7e-05					7e-05	0.00041					0.00033
Acutalibacter sp900543305							4e-05																						5e-05					2e-05	4e-05									5e-05
Acutalibacter sp900543555							9e-05	4e-05		3e-05	0.00054	0.00094			3e-05	4e-05	5e-05	0.00019	0.0006	0.00026	0.00088	0.00066	0.00014	0.00014			0.00015	0.00016	0.00071	0.0007	0.00011				0.00091	0.00083							7e-05	0.00035					0.00011
Acutalibacter sp900548545							0.00019	0.00017		4e-05	5e-05						0.00017	0.00018				6e-05		6e-05							7e-05				0.00011								0.00016	0.00033
Acutalibacter sp900755895	9e-05	9e-05	0.00011	0.00016	0.00014	0.00014	0.00093	0.00073		9e-05	0.0001	0.00013	0.00017	9e-05	3e-05	4e-05	0.00023	0.00018	0.00035	0.00032	0.00023	0.00019	0.00021	0.00028			0.00066	0.0006	0.00068	0.00057	0.00014		0.0001	0.00015	0.00041	0.00049		5e-05			6e-05	6e-05	0.00018	0.00012			0.00024	0.00022	0.00028
Acutalibacter sp900759575										4e-05													0.0001	0.0001			4e-05	4e-05			7e-05			2e-05	0.00022	0.00016							0.00014	9e-05
Acutalibacter timonensis								5e-05																			0.0002	0.00016															0.00025	0.00033			9e-05
Adlercreutzia celatus_A	0.00019	0.00012	0.00073	0.00093	8e-05	9e-05				0.00011			0.0003	0.00012			0.00175	0.00247					0.00032	0.00021				0.00012					8e-05	0.00021			0.00021	0.00049			0.00023		0.00082	0.00183	0.00025	0.00027	0.00104		0.00023
Aeromonas dhakensis
Aeromonas hydrophila
Aeromonas veronii
Afipia broomeae
Agathobacter faecis	0.00672	0.00719	0.00305	0.00186	0.00831	0.01003	5e-05		0.00372	0.00211	0.02484	0.0028	0.00193	0.00231	0.00037	0.0036	0.00096	0.00015	0.00598	0.0095	0.00011	0.00015	0.00041	0.0003	0.00026	0.00106	7e-05	7e-05	0.00185	0.0003	0.01308	0.00636	0.01002	0.01293	0.0001		0.00462	0.00463	0.00762	0.00388	0.00112	0.00297			0.00215	0.00545	0.00242		0.01571
Agathobacter rectalis	0.00211	0.00279	0.01837	0.02045	0.02434	0.00792	0.03043	0.01794	0.02565	0.09169	0.00016		0.01812	0.01217	0.01334	0.04386	0.00577	8e-05	0.00016	0.00013	0.00136	0.0012	0.00251	0.00286	0.00941	0.00977	0.01218	0.01284	0.00795	0.00115	0.00487	0.01122	0.00361	0.00354	0.00047	0.00092	0.01566	0.01815	0.02089	0.01331	0.00429	0.00628	0.00235	0.00026	0.00486	0.01023	0.00125	0.01233	0.00852
Agathobacter sp000434275	0.00028	0.00045	0.00049	0.00035	0.0003	0.00038	0.00021	0.0001	0.00051	0.00077	0.00046		0.00056	0.0004	0.00019	0.00066	0.00026		0.00018	0.00015			0.00016	0.00048			0.00082	0.00065	7e-05		0.00074		0.00038	0.00023			0.00069	0.00055	0.0003	0.00019		0.0002			0.00015	0.00032	0.00011	0.00015	0.00123
Agathobacter sp900543445					4e-05				2e-05	4e-05						2e-05
Agathobacter sp900546625	0.00018	0.00023	0.00129	0.00156	0.00157	0.00043	0.0023	0.0013	0.00149	0.00608			0.00121	0.00083	0.00084	0.00278	0.00049				8e-05	6e-05	0.00016	0.00016	0.00039	0.00046	0.00094	0.0009	0.00059	8e-05	0.00047		0.00019	0.00019			0.00215	0.00267	0.00116	0.00083	0.00031	0.00041	0.00016		0.00033	0.00064	8e-05	0.00084	0.00064
Agathobacter sp900547695	8e-05	0.00013	0.00011	0.00012	0.00016	6e-05	0.00028	0.00016	0.00022	0.00079		7e-05	0.00015	9e-05	0.00013	0.00041	0.00016		0.00159	0.00026			9e-05	0.00014	7e-05		0.0002	0.00019	0.00013		0.00011		5e-05	6e-05			0.00048	0.00043	0.00023	0.0001	7e-05	0.00013			0.00028	0.00345	4e-05	0.00014	0.0001
Agathobacter sp900548765			4e-05		5e-05					0.00014				4e-05		4e-05	3e-05																								6e-05	6e-05
Agathobacter sp900549895	5e-05	3e-05									6e-05																							2e-05															7e-05
Agathobacter sp900550545	8e-05	7e-05	7e-05		7e-05	9e-05			8e-05	7e-05	0.0001					5e-05				8e-05							0.00288	0.00258			0.0004		7e-05	5e-05			0.00027	0.00021	8e-05			0.00012							0.00014
Agathobacter sp900552085	6e-05	0.0001	4e-05		7e-05				4e-05	8e-05	0.00017			7e-05		7e-05											0.00037	0.00035			0.00015		5e-05	4e-05			0.00012	0.0001	6e-05		5e-05				6e-05				9e-05
Agathobaculum butyriciproducens	0.00153	0.00105	0.00086	0.00081	0.00045	0.00032	0.00042	0.00029	0.00015	0.00147	0.00086	0.00033	0.00074	0.00043	0.00031	0.00061	0.00098	0.00076	0.00144	0.00037	0.00013	8e-05	0.00085	0.00068			0.00042	0.00028	0.00036	0.00018	0.00035		0.00093	0.0024	0.00045	0.00044	0.0003	0.00054	7e-05	9e-05	0.00084	0.00234	0.00082	7e-05	0.00028	0.00092	0.00039	0.00037	0.001
Agathobaculum desmolans										3e-05																																		6e-05
Agathobaculum sp003481705	0.00012	0.0001	0.00015	9e-05					4e-05	0.0001				6e-05		3e-05	0.00013	0.00011			5e-05		8e-05	0.00014				6e-05	6e-05		0.00013			0.00011	8e-05	8e-05	0.00117	0.00162	0.00011	0.00017	5e-05	0.00016	8e-05			9e-05	0.00358	0.00147	0.00012
Agathobaculum sp900291975	6e-05	5e-05	0.00011	0.00014	0.00016	7e-05	0.00018	0.00018		0.00024	0.00064	0.0008			4e-05	6e-05	0.00041	0.00023	0.00081	0.00046					0.00014	0.0001		6e-05	0.00034	0.00013	7e-05			6e-05							6e-05		9e-05	0.00011			5e-05		5e-05
Agathobaculum sp900544475	5e-05	4e-05						3e-05	4e-05	0.00022			0.0003	8e-05	3e-05	3e-05		5e-05			0.00013	0.0001	5e-05	7e-05							0.00013			5e-05	4e-05	6e-05	6e-05	9e-05				4e-05	5e-05				0.00023	9e-05	0.00013
Agathobaculum sp900555465	5e-05		0.00022	0.00018	0.0001	9e-05			7e-05	0.00043						3e-05			0.00019	0.00022			7e-05	0.00011		7e-05	9e-05	0.0001	5e-05	0.0001	5e-05			3e-05	4e-05		0.00011	0.00022							6e-05		9e-05	0.00036	7e-05
Agathobaculum sp900557315		3e-05								3e-05																																							5e-05
Aggregatibacter segnis																																							3e-05
Akkermansia muciniphila			0.00208	0.00355				0.00023	0.00015	0.00045					0.00307	0.00054	0.00572	0.01638			0.01434	0.02014	0.00535	0.02284	0.00021	0.00067							0.00019	0.00034	0.00033	0.00029	0.00588	0.00156					0.00556	0.00351	0.0172	0.00951	0.04054	0.02418	0.00012
Akkermansia muciniphila_A			7e-05	0.0001				0.00015		7e-05					0.00044	7e-05	0.00032	0.00085			0.00074	0.00092	0.00037	0.00147		8e-05								2e-05	9e-05		0.00029	7e-05					0.00046	0.00032	0.00074	0.00033	0.00362	0.00234	0.00017
Akkermansia muciniphila_B	0.00047	0.00023					0.00242	0.01876	0.00595	0.02154											0.0001	0.00012	5e-05	0.0002			4e-05								0.06687	0.04947											0.0002	0.00011	0.01124
Akkermansia muciniphila_C							5e-05	0.00061	0.00014	0.00041																									0.00218	0.00164											4e-05	4e-05	0.00047
Akkermansia sp001580195					5e-05	0.00015		4e-05																			0.00065	0.00063			0.00036	0.00281			0.00011	7e-05					0.00031	0.00071
Akkermansia sp004167605					0.00094	0.00269		0.00012		3e-05																	0.01419	0.01474			0.00013				0.00025	0.0002					8e-05	0.0002			5e-05		9e-05	5e-05	9e-05
Akkermansia sp900545155																						4e-05													7e-05												5e-05
Akkermansia sp900548895
Akkermansia sp900766865
Alistipes communis	0.00162	0.00166	0.00217	0.00287	0.00123	0.00155	0.00172	0.00417	0.00119	0.00142			0.00803	0.00323	0.0004	0.00097	0.0085	0.00876			0.00562	0.0042	0.00532	0.00329	5e-05		0.00257	0.00279	0.01522	0.01552	0.00168	0.00347	0.00405	0.00715			0.00779	0.00857	6e-05	0.00038	0.00218	0.00268	0.00362	0.00522	0.00399	0.00253	0.00817	0.01178	0.00309
Alistipes dispar	0.00037	0.00025	8e-05	5e-05			0.00097	0.00219	5e-05	0.00014	0.0001	0.00011	5e-05	5e-05	3e-05	3e-05	0.00052	0.0006			0.0042	0.00314	0.00024	0.0001			0.00028	0.00054	6e-05	0.00014	0.00213	0.00347	0.00022	0.00033			0.00124	0.00185					8e-05	0.0001	8e-05		0.00671	0.00321	0.00041
Alistipes finegoldii	0.00478	0.00279	0.00103	0.00126	0.00189	0.00226	0.00026	0.00039	0.00053	0.0018	0.00175	0.00167	0.0051	0.00292	0.00247	0.00122	0.04667	0.03651			0.00065	0.00058	0.00069	0.00029	5e-05		0.00025	0.00035	0.00026	0.00035	0.0005		0.0009	0.0016	0.00026	0.00028	0.00196	0.00236	0.0001	0.00022	0.00017	0.0003	0.00658	0.00977	0.00187	0.00059	0.01704	0.00159	0.00034
Alistipes onderdonkii	0.05374	0.03899	0.02227	0.02372	0.0033	0.00344	0.00089	0.00228	0.00081	0.00198	0.04909	0.04173	0.00453	0.00129	0.00167	0.00129	0.00048	0.00038	6e-05		0.00029	0.0003	0.0009	0.00065	0.00388	0.0021	0.00084	0.0009	0.00536	0.00265	0.00012		0.00037	0.00056	0.00033	0.00042	0.00215	0.00235			0.01431	0.02435	0.00475	0.00453	0.00328	0.00224	0.01482	0.00699	0.0067
Alistipes provencensis	6e-05	4e-05	0.0073	0.00757				3e-05									6e-05				4e-05		0.00019	0.00017						6e-05	4e-05			5e-05			5e-05	5e-05							0.00025	0.00022	0.00196	0.00303
Alistipes putredinis	0.0337	0.02626	0.01727	0.01932	0.03181	0.03582	0.02337	0.03997	0.02387	0.02696	0.00036	0.00039	0.0323	0.02305	0.02181	0.02921	0.05134	0.07183	0.00032	0.00019	0.03441	0.03173	0.01663	0.00947	0.00011		0.01642	0.01689	0.03654	0.03659	0.02317	0.04201	0.02513	0.03111	0.00017	0.00013	0.01197	0.01619	0.00059	0.00133	5e-05	5e-05	0.05117	0.04761	0.0516	0.04513	0.04662	0.04283	0.03608
Alistipes senegalensis	0.00206	0.00153	0.00107	0.00098	0.00064	0.0008	0.00065	0.00092	0.00039	0.00058	0.00022	0.00014	0.0017	0.00079	0.0004	0.0004	0.00029	0.00032			0.00477	0.00457	0.00232	0.00105			0.00035	0.00045	0.00141	0.00279	0.0011	0.00107	0.00048	0.00093	0.00044	0.00077	0.00065	0.00079			0.00034	0.00071	0.00161	0.00237	0.002	0.00151	0.00093	0.00072	0.00056
Alistipes shahii	0.00608	0.00435	0.00871	0.01108	0.00015	0.00018	0.00535	0.01166	0.00607	0.01186	0.00089	0.00096	0.00173	0.00072	0.00317	0.00329	0.00069	0.00057			0.02491	0.02329	0.00883	0.00396			0.00531	0.00678	0.00265	0.00322	0.00584	0.00784	0.00332	0.00515	0.00178	0.00164	0.01597	0.02092	0.00048	0.00086	0.0003	0.00057	0.01599	0.02014	0.00959	0.01027	0.01029	0.01436	0.00611
Alistipes sp000434235	4e-05	5e-05	0.02661	0.03503	0.0001	4e-05			3e-05	0.00011	0.0076	0.01784			0.00675	0.0114					0.00014	0.00012	0.0341	0.01348	0.00033		0.02745	0.04683	0.0191	0.01824	0.01841	0.01799	0.03825	0.05121			8e-05	7e-05	4e-05	0.00016			5e-05	4e-05			0.01432	0.03849
Alistipes sp001941065	8e-05	0.0001	0.00023	0.00024	4e-05	5e-05	0.00016	0.00028	0.00013	0.00031		6e-05	0.00013		7e-05	5e-05	0.00016	0.0001			0.00061	0.00059	0.0002	0.00011			0.00012	0.00017	0.00013	0.00015	0.00011		7e-05	0.00011			0.00023	0.00026					0.00035	0.00045	0.00012	0.0001	0.00032	0.0004	0.00014
Alistipes sp002161445	0.00015	9e-05		4e-05				6e-05		2e-05	7e-05					3e-05	0.00021	0.00018			0.00082	0.0007	0.00038	0.00024			0.00033	0.00042	0.00076	0.00112	7e-05		0.00034	0.00052	0.00053	0.00044								8e-05			0.00013	9e-05	0.00181
Alistipes sp002358415				4e-05																			5e-05	4e-05				5e-05	3e-05				4e-05	3e-05													5e-05	6e-05
Alistipes sp900021155	0.00026	0.00018	0.00014	0.00018	0.0001	0.0001									0.00019	0.0002	0.0004	0.00053			8e-05	0.0001					0.00012	0.00013			0.0002		0.00016	0.00019											0.00026	0.00027			0.00037
Alistipes sp900290115	0.00018	8e-05	4e-05	9e-05			0.0153	0.03748			8e-05				4e-05	6e-05					8e-05	6e-05	0.0006	0.00039			0.05081	0.05177	0.16341	0.21046	0.00214	0.00446	0.00056	0.0007										5e-05			0.00027	0.0004
Alistipes sp900541585	0.00016	0.00014	0.0009	0.00117	0.0005	0.00045	0.00017	0.00025	0.00016	0.00035			7e-05		0.00011	0.00013					0.00107	0.00088	0.00028	0.0002	5e-05		0.00012	0.00027	0.0001	9e-05	0.00017		0.0002	0.0002	4e-05	8e-05	0.00059	0.00061					0.00059	0.00072	0.00024	0.00029	0.00032	0.00041	0.00033
Alistipes sp900542505	0.00013	9e-05	6e-05	5e-05			0.00011	0.00021				6e-05	9e-05		3e-05	7e-05					8e-05	0.0001	0.0004	0.00029			0.00144	0.00169	0.00129	0.00174	6e-05		0.00046	0.00063							6e-05	4e-05					0.00025	0.00031
Alistipes sp900544265	0.02511	0.01491	0.00055	0.00071			4e-05	0.00013	9e-05	9e-05	0.00017	0.00044	7e-05	7e-05		3e-05	0.00012	0.00014			0.0001	0.00012	0.08097	0.05976			0.07561	0.09551	0.00063	0.00082	0.00035		0.06625	0.11491	4e-05						0.00011	0.00011		7e-05			0.06647	0.11362	7e-05
Alistipes sp900546065	0.00272	0.00187	0.00011	0.00014	5e-05	6e-05	0.00039	0.00041				0.00013		7e-05		1e-05					7e-05	7e-05	0.00048	0.00033	6e-05		0.00043	0.00047	0.0009	0.00098			0.00785	0.00453	0.00075	0.00095	0.00011	0.00012			4e-05		5e-05	9e-05			0.00532	0.00915	0.00593
Alistipes sp900548155
Alistipes sp900549305	4e-05	3e-05	5e-05	8e-05				4e-05	2e-05	6e-05		6e-05				1e-05					4e-05		5e-05							6e-05			7e-05	8e-05		5e-05	5e-05	3e-05					8e-05	6e-05	8e-05		8e-05	7e-05
Alistipes sp900550375																	3e-05													4e-05
Alistipes sp900550925																							0.00013	7e-05					4e-05	6e-05	5e-05		0.00353	0.00693	0.00034	0.00033
Alistipes sp900552955
Alistipes sp900553175																											4e-05																					5e-05
Alistipes sp900760675
Alistipes sp900761235																																						3e-05
Alistipes sp900766655
Alistipes sp900768015
Alistipes sp900768045
Alistipes sp900769405
Alistipes sp900769445
Alistipes sp900769525
Alistipes sp900769745
Alistipes sp900770585
Alistipes sp900770635																																															4e-05
Alistipes sp902363575	5e-05	3e-05	0.00037	0.00045			5e-05	0.00015	4e-05		0.00022	0.00024	0.00014	5e-05	5e-05	7e-05	8e-05	6e-05					0.00023	0.00015					5e-05	8e-05	0.00025		0.00012	0.00017			0.00015	0.00018
Alistipes sp902388705	0.00013	0.0001	8e-05	7e-05				4e-05	2e-05	4e-05	0.00066	0.00058		4e-05	4e-05	3e-05					0.00012	9e-05																4e-05			3e-05	0.00012	0.00014	0.00013	8e-05
Alistipes timonensis	8e-05	5e-05	0.00026	0.0002	5e-05	5e-05	4e-05	9e-05	4e-05	9e-05			8e-05	5e-05	3e-05	5e-05	7e-05	4e-05			0.00032	0.00025	0.00011	0.00011			6e-05	5e-05	0.00011	0.00015	6e-05		6e-05	7e-05	3e-05		0.0017	0.00368					0.00011	0.00019	0.00013	0.00013	0.00013	0.00014	7e-05
Alistipes_A ihumii	0.00038	0.0002	0.00013	0.00021	0.00063	0.00076	0.00184	0.00638	0.00011	0.00156	0.00062	0.00091	5e-05	4e-05	0.0003	0.00036	0.00398	0.00073			0.00479	0.00327					0.0005	0.00072	7e-05	8e-05	0.00024	0.00099	0.00048	0.00167	4e-05				4e-05	0.00027	0.00047	0.00039	5e-05	0.00011	0.00019	8e-05	0.00011	6e-05	0.00049
Alistipes_A indistinctus	0.00015	0.00011	0.00232	0.00465	4e-05		0.00124	0.00219	0.00091	0.00704	0.00038	0.00017	0.00219	0.00432	0.0003	0.00024	0.00122	0.00017			0.00229	0.0016	0.00048	0.00021			0.00038	0.0003	0.00116	0.00123	0.00015		0.00169	0.00503	0.0002	0.00021	0.00033	0.00054					0.00396	0.00556	5e-05		0.00052	0.00039	0.001
Alistipes_A sp900240235			0.001	0.00135	5e-05	0.0001			0.00046	0.00157			0.00062	0.00014	0.00012	0.00051			4e-05	0.00016	0.0067	0.00714					0.00057	0.00129	0.00881	0.01017	0.00095	0.00107	0.00057	0.00092							0.00022	0.00019			0.00028	0.00018	0.0056	0.00562	0.00064
Alistipes_A sp900539755			3e-05		0.0019	0.00182				3e-05							0.0001	0.0001															3e-05	6e-05											0.00055	0.00043	0.00048	0.00033
Alistipes_A sp900545315	4e-05				5e-05	5e-05				4e-05							3e-05					3e-05	9e-05				0.0002	0.00026		5e-05			0.00037	0.00049				4e-05									6e-05	0.00011	8e-05
Alistipes_A sp900546005	0.00082	0.0005																			4e-05						6e-05								0.00019	0.00033					3e-05	5e-05	0.00122	0.00454
Alistipes_A sp900549685			8e-05	0.0001			0.00011	0.00015	5e-05				0.00015	7e-05		1e-05	0.00015	0.00011			0.00016	0.00012	0.00015	0.00015	5e-05		9e-05	6e-05	0.00032	0.00029			6e-05	0.0001			0.00011	0.00014	3e-05				6e-05	5e-05			8e-05	0.00014	7e-05
Alkalihalobacillus alcalophilus
Allisonella histaminiformans					0.00015	6e-05	0.00028							0.00018	0.00017	0.00063	0.0001						6e-05								0.00024			3e-05					0.00019	0.00026					0.00023	7e-05	4e-05
Allisonella pneumosintes
Alloprevotella tannerae																																		2e-05
Alloscardovia omnicolens																																											5e-05
Alterileibacterium massiliense
Amedibacillus dolichus							6e-05	7e-05							9e-05	3e-05	8e-05								0.0001																		9e-05	9e-05
Amedibacterium intestinale												6e-05					0.00076	0.00113
Amulumruptor caecigallinarius							4e-05	8e-05							5e-05	2e-05															7e-05				4e-05												7e-05	0.00013	7e-05
Amulumruptor sp001689515
Amulumruptor sp900539915																																		2e-05
Amulumruptor sp900547825														6e-05																							5e-05	4e-05
An172 sp002160515	4e-05	3e-05
An181 sp002160325																		7e-05
An23 sp900544635																																			0.00687	0.00635
An23 sp900545755																																			0.00028	0.00031
An92 sp900199495									2e-05								4e-05																								6e-05
Anaerobiospirillum succiniciproducens
Anaerobutyricum hallii	0.00162	0.00164	0.00011	6e-05	0.00164	0.00174			0.00217	0.01013			0.0015	0.00204	0.00081	0.00148	0.00982	0.00103			0.00047	0.00051	0.00157	0.00178			0.00084	0.00085	0.00095	0.00031	0.00221	0.00338	0.00118	0.00196	8e-05	6e-05	0.00085	0.00097	0.00082	0.0005	0.00012	5e-05	0.00012		0.00124	0.0033	0.00326	0.00093	7e-05
Anaerobutyricum soehngenii	0.00019	0.00018	0.00281	0.00238	0.00047	0.00041			0.00013	0.00046	6e-05		0.00013	0.00017	7e-05	0.00015	0.00537	0.00405			0.00015	0.00015	0.00071	0.00058			0.00082	0.00076	0.00013	5e-05	0.00019		0.00015	0.00029			0.00048	0.0006	4e-05		0.00233	0.00104	0.00275	0.00056	9e-05	0.00026	0.00092	0.0003	0.0017
Anaerobutyricum sp002161065		3e-05					6e-05	8e-05			0.00056	0.00065							4e-05						0.00018	0.00037			3e-05
Anaerobutyricum sp900754855
Anaerococcus hydrogenalis
Anaerococcus lactolyticus
Anaerococcus nagyae
Anaerococcus obesiensis
Anaerococcus rubeinfantis
Anaerococcus senegalensis
Anaerococcus sp900541365
Anaerococcus sp900551095
Anaerocolumna aminovalerica
Anaerofustis sp900549875										3e-05
Anaerofustis stercorihominis																	4e-05	5e-05
Anaeroglobus geminatus										9e-05			6e-05	8e-05
Anaeroglobus massiliensis
Anaeroglobus micronuciformis
Anaeroglobus sp900240295												6e-05
Anaeromassilibacillus sp001305115			0.00017	0.00018	6e-05		0.00014	0.00012			0.00113	0.00109	0.00019	9e-05	3e-05	4e-05	0.0001	0.00012				5e-05	8e-05	8e-05					0.00104	0.00047	4e-05				0.0004	0.00045							0.00011	0.00013			0.00025	0.00021	7e-05
Anaeromassilibacillus sp002159845	0.00011	5e-05	0.0001	0.00013	0.00014	0.0001	0.0011	0.00055		0.00012	7e-05	0.0002				3e-05	0.00066	0.00072			0.00046	0.00058	0.00028	0.00029			0.00073	0.00085	0.00034	0.00027	0.00019		0.00063	0.00053	0.00028	0.00027	0.00027	0.00036					0.0008	0.00174	0.00016		0.00021	7e-05	0.00011
Anaeroplasma sp900767915
Anaeroplasma sp900770055
Anaerosacchariphilus sp002160765	8e-05	0.00014	0.00012	0.0001			9e-05	7e-05			7e-05	0.00017		4e-05					0.00028	0.00019	0.00029	0.00039	0.00016	0.00037	5e-05	6e-05	0.00024	0.00035	0.00017	9e-05	0.00071			2e-05	0.0002
Anaerosacchariphilus sp014290175			5e-05	7e-05					4e-05	5e-05						3e-05								7e-05			7e-05				0.0001		4e-05	8e-05			6e-05	4e-05
Anaerosacchariphilus sp900066385	0.00051	0.0006	0.00038	0.00037	0.0001	0.0001	0.00015	7e-05	0.00032	0.00011			0.00029	0.00041	0.00022	0.00047	0.00034	0.00012			0.00022	0.00017	0.00026	0.0004	7e-05		0.00046	0.00032	0.00016	0.00017	0.00081		0.00033	0.00029	0.00019		0.00087	0.00092	5e-05	0.00037	8e-05	7e-05	0.00034	0.00017	6e-05	0.00032	0.00019	0.00015	0.00032
Anaerosacchariphilus sp900553635		4e-05					4e-05						0.00032	0.00029		2e-05																		3e-05			0.00032	0.00027			0.00013	5e-05				0.00024
Anaerosalibacter massiliensis
Anaerosporobacter mobilis
Anaerostipes caccae																			0.00029	0.00029
Anaerostipes hadrus	0.00071	0.00153	0.00903	0.00667	0.00087	0.00135	0.00512	0.00248	0.00209	0.00568	0.00163	0.00404	0.0028	0.00173	0.00046	0.0015	0.00776	0.00193			0.00103	0.00075	0.0045	0.00327	0.00054	0.00056	0.00083	0.00094	0.00081	0.00117	0.00138	0.00355	0.00032	0.00066	0.00023	0.00028	0.0005	0.00069	0.00025	0.00022	0.01014	0.00531	0.00205	0.00087	0.00027	0.00125	0.0022	0.00214	0.00163
Anaerostipes hadrus_A	0.00022	0.00027	0.00025	0.00013			0.00013	8e-05	4e-05	0.00017	0.00012	0.0004	0.00011	4e-05	0.00078	0.00352	0.00023	8e-05			0.00157	0.00122	0.0002	0.0001							4e-05			3e-05			0.00053	0.00094	0.00247	0.00143	0.00034	0.00019			0.00013	0.0006	7e-05
Anaerostipes rhamnosivorans																																											0.00015	0.00011
Anaerostipes sp000508985					4e-05	5e-05
Anaerostipes sp900066705	0.00012	0.00044	0.00031	0.0002	5e-05		9e-05	5e-05	8e-05	0.00017	0.0019	0.0045	0.00016	9e-05	7e-05	0.00018	0.00017				8e-05	6e-05	0.00014	0.00011							0.00011			3e-05				6e-05	0.00015	0.00014	0.00032	0.00015				0.00017	0.00024	0.00016
Anaerostipes sp900756035							5e-05		0.00037	0.00113	0.00016	0.00025	0.00032	0.00036			7e-05	0.00025	8e-05				7e-05	8e-05																	4e-05								0.00026
Anaerotignum faecicola	0.00185	0.00223	0.0001	8e-05	0.00109	0.00086	0.00072		0.00059	0.01499	0.00022	0.00024	0.00184	0.00154		2e-05	0.00733	0.0021			9e-05	9e-05	0.00037	7e-05			0.00031	0.00017			0.0035	0.00215		5e-05	0.00029	0.00027	5e-05	8e-05	0.00027	0.00036	0.00094	0.00085	0.00109		0.00045	0.00059	0.00129	0.00074	0.00068
Anaerotignum lactatifermentans							0.00033	0.00011			0.00114	0.00384				3e-05								0.00023	0.00013				0.00058	0.00035			5e-05	8e-05			8e-05	5e-05											8e-05
Anaerotignum sp001304995			0.00085	0.00162	0.00018	0.00022						0.00021			0.0005	0.00072								0.00011	0.00062	0.00025
Anaerotruncus colihominis	0.00012	7e-05	8e-05	0.00012	5e-05	7e-05	0.00034	0.0011	6e-05	0.00053	0.00107	0.00052	0.00066	0.00016	5e-05	6e-05	0.00047	0.00068	0.00059	0.00018	8e-05	6e-05		0.00012			0.00011	8e-05	0.00067	0.00057	7e-05			6e-05	0.00015	8e-05	0.00013	0.00025			0.00013	8e-05	0.00018	0.00014	0.00015	8e-05	0.00022	0.00016	0.00022
Anaerotruncus massiliensis							0.00063	0.00237																										4e-05										0.00024	5e-05		7e-05	5e-05	0.00041
Anaerotruncus rubiinfantis		4e-05	0.00011	0.00018			0.00023	0.00033	3e-05	0.00016	8e-05	9e-05	0.0002	4e-05		2e-05	0.00036	0.00013			0.00013	4e-05	0.00047	0.00023	5e-05		7e-05	0.0001	0.00024	0.00016	0.00012			0.00011			5e-05	8e-05					0.00034	0.00045	0.0001		0.00035	9e-05	4e-05
Anaerovibrio sp900548165
Angelakisella sp003453215			0.00015	0.00012						3e-05						6e-05					6e-05	4e-05							5e-05	0.0001	9e-05			6e-05	5e-05		6e-05	9e-05					8e-05		6e-05
Angelakisella sp004557855	6e-05	3e-05	0.00024	0.00035									9e-05								0.00041	0.00027	0.00027	0.00026			0.00013	0.00015	4e-05	5e-05	6e-05		6e-05	0.00013	0.01819	0.01965	8e-05	9e-05					0.00042	0.00055	0.00016	0.00017	0.01584	0.00851	7e-05
Angelakisella sp900547385	0.00265	0.00112	0.00598	0.01082					3e-05												0.00932	0.00514	0.00298	0.00294			0.00379	0.00371			0.00224	0.00281	0.00246	0.00752	0.00108	0.00131	0.00404	0.00629					0.00891	0.00235	0.00561	0.00541	0.0001
Angelakisella sp900552845	5e-05		7e-05	0.00013																	0.00014	6e-05	0.01211	0.01108			6e-05	7e-05			4e-05		6e-05	7e-05	0.0001	0.00012	5e-05	4e-05					0.00014	8e-05	8e-05		0.00019	0.00012
Arabia massiliensis
Atlantibacter hermannii
Azonexus sp900549295											5e-05																	4e-05													0.00011	0.00011			7e-05
BX12 sp014333425					5e-05		5e-05	6e-05		0.00011		6e-05	5e-05	3e-05		3e-05	0.00014	0.00012					5e-05																				0.00014	0.00023					7e-05
BX12 sp902363595													5e-05								6e-05
Bacilliculturomica massiliensis
Bacillus paralicheniformis
Bacillus subtilis
Bacillus_A luti			0.00025	0.00019	0.00086	0.00127			0.00149				0.00041	0.00097	0.00104	0.00058									0.00177	0.0024							0.00059	0.00038					0.00161	0.00127
Bacillus_A paranthracis
Bacillus_A thuringiensis_S
Bacillus_A wiedmannii
Bacillus_BD tuaregi
Bacillus_BE massilionigeriensis
Bacillus_BN massilioanorexius
Bacillus_BN testis																						0.0001
Bacillus_J andreraoultii
Bacillus_O smithii
Bacteroides acidifaciens	0.00277	0.00261	0.00088	0.00074	0.00083	0.00076	0.00118	0.00107	0.00055	0.0002	0.00075	0.0007	0.00028	0.00018	0.0003	0.00019	0.00029	0.00118	0.00096	0.00089	0.00033	0.00019	0.00013	0.00013	0.00021	0.0001	0.00024	0.00026	0.00053	0.00042	0.00021		0.00021	0.00018	0.0001		0.00021	0.00022	5e-05	0.00018	0.00041	0.00033	0.00036	0.00032	0.00315	0.00261	0.00033	0.00038	0.00052
Bacteroides bouchesdurhonensis	0.00019	0.00012	4e-05				9e-05	0.00016			0.00023	0.0002			9e-05	7e-05	4e-05	7e-05	5e-05	6e-05							0.00016	0.00014	8e-05	0.00013	5e-05		5e-05	4e-05	0.00037	0.00032		6e-05			8e-05	0.00013	0.00016	0.00031	0.00039	0.00042		8e-05	0.00011
Bacteroides caccae	0.00444	0.00362	0.01089	0.00925	0.0015	0.00174	0.01241	0.02585	0.03739	0.00901	0.00447	0.01913	0.00643	0.00402	0.00661	0.00265	0.00195	0.05632	0.05371	0.0294	0.01242	0.00908	0.0018	0.00538	0.00457	0.00193	0.00535	0.0054	0.00116	0.00093	0.01376	0.02757	0.00916	0.01389	0.00323	0.00961	0.0147	0.02383	0.00602	0.01559	0.02045	0.01291	0.00972	0.00826	0.01088	0.01426	0.00513	0.0068	0.00966
Bacteroides cellulosilyticus	0.00514	0.00442	0.00369	0.00394			0.03473	0.04877	9e-05	5e-05	0.04599	0.03097	0.00026	8e-05	0.00292	0.00147	0.01396	0.01654	0.00018	0.00012	0.00025	0.00022	0.00164	0.00075	0.00012		0.00024	0.00015	0.00334	0.00234	0.00238	0.00206	0.00087	0.00084	0.00023	0.00013	0.00239	0.00179	0.0001	0.00013	0.00779	0.00741	0.00195	0.00594	0.00034	0.00534	0.04783	0.00606	0.00062
Bacteroides clarus	0.0004	0.00032	0.00148	0.00151			0.00096	0.00065	9e-05	0.00016	0.00086	0.00071	0.00025	0.00014	5e-05	6e-05	0.00625	0.00846		5e-05	0.00061	0.00015	5e-05		4e-05		0.00021	0.00029	0.00534	0.00176	0.00016			3e-05			0.00044	0.00057			0.00138	0.00107	0.00032	0.00053	0.00039	0.00041			0.00159
Bacteroides congonensis	0.00059	0.00049	0.00015	8e-05	0.0001	0.00013	0.0001	0.00017	0.00024	0.0001	0.00043	0.00047	0.00034	0.0002	0.00016	0.00013	0.00031	0.00022	0.00052	0.00052	0.0004	0.00035	0.00014	6e-05	0.00013	7e-05	0.00027	0.00035	0.00037	0.00047	6e-05		0.00013	0.0001	4e-05		0.00029	0.00043	0.00012	0.00036	0.00121	0.00139	0.00041	0.00046	0.0004	0.00017	8e-05		0.00034
Bacteroides cutis		4e-05	0.00012	0.0001			0.00022	0.00014				9e-05	6e-05				8e-05	0.00011	0.0005	0.00046	4e-05		0.00071	0.00034			6e-05	5e-05	6e-05	6e-05								4e-05		8e-05	8e-05	0.00011	7e-05	9e-05	5e-05		5e-05		0.00023
Bacteroides eggerthii	0.0014	0.00127	0.00025	0.00018	0.00013	0.00013	0.00078	0.00064	0.0001	0.0002	0.00285	0.00263	0.00143	0.00105	0.00038	0.00037	0.00252	0.00254	0.08802	0.07264	0.00024	0.0002	0.03361	0.011	0.00369	0.0013	0.00308	0.00468	0.03284	0.03748	0.00023		0.00025	0.00026	0.00236	0.00195	0.02361	0.02379	0.00045	0.00126	0.00035	0.00033	0.00388	0.00778	0.00366	0.00503			0.03316
Bacteroides faecis	0.00081	0.00072	0.00085	0.00058	0.00013	0.00012	0.02042	0.01648	0.00924	0.00789	0.00046	0.0005	0.00013	0.0001	0.00019	8e-05	0.00435	0.003	0.0003	0.00042	0.00054	0.00045	0.00014	0.00029	0.00122	0.00066	0.00755	0.00542	0.00107	0.00102	0.00027		6e-05	9e-05			0.00655	0.00757	0.00015	0.00049	0.00128	0.00113	0.00055	0.00082	0.01707	0.01627	0.00017	0.0003	0.00075
Bacteroides finegoldii	0.00866	0.01046	0.00012	0.00014	0.0001	0.00022	0.00017	0.00015	0.00052	0.0002	0.00133	0.00113	0.00028	0.00025	0.00115	0.0007	8e-05	0.00042	0.00092	0.00066	0.00084	0.00064	0.00014		0.00044	0.00022	0.00052	0.00043	0.00156	0.0012	0.00184	0.00338	0.00057	0.00057	0.00055	0.00046	0.00036	0.00026	0.00017	0.00039	0.01053	0.00391	0.00043	0.00027	0.00041	0.00039	8e-05	9e-05	0.00041
Bacteroides fluxus	0.00032	0.00035	0.00015	0.00013	0.00027	0.00025	0.00309	0.00283	0.00046	0.00016	0.00727	0.00784	0.00094	0.00073	0.00058	0.00044	0.0002	0.00011	0.00032	0.00035	0.00024	0.00026	0.00018	0.00013	6e-05		0.00025	0.00024	0.00073	0.00046	0.00043		4e-05	6e-05	4e-05		0.00037	0.00033			0.00048	0.00059	0.00067	0.0006	0.0002	0.00012	0.00092	0.00235	0.00023
Bacteroides fragilis	0.00012	0.00022	0.00013	0.0001	0.00062	0.00079	0.00012	0.0001	4e-05	3e-05	0.00011	0.00091	8e-05	4e-05			0.0015	0.02095	0.00012	6e-05							0.00014	0.00012	0.005	0.00717			0.00013	0.00038			0.00031	8e-05			0.00017	0.00015	0.00011	0.00056	0.00047	0.00031	0.00123	0.00226	6e-05
Bacteroides fragilis_A	6e-05	9e-05	0.00014	0.00014	9e-05	9e-05	0.00011	9e-05	4e-05	3e-05	0.00028	0.00027			0.00018	8e-05	4e-05	0.00045	0.00015	0.00014	6e-05	6e-05					4e-05	4e-05	0.00012	0.00012			8e-05	7e-05	0.00048	0.00032	0.00012	0.00012	8e-05	0.00012	0.00015	0.00014		9e-05	0.0002	0.00015	8e-05	0.00013	0.00017
Bacteroides gallinarum	0.0001	8e-05	4e-05		5e-05	6e-05	0.00011	0.00012	2e-05	2e-05	0.00061	0.00053	6e-05		3e-05	6e-05	6e-05	0.0002					7e-05				0.00011	0.00014	6e-05	4e-05			4e-05	2e-05							5e-05	4e-05	6e-05	9e-05	4e-05
Bacteroides graminisolvens
Bacteroides intestinalis	0.00064	0.00074	0.00091	0.00069			0.00139	0.0013	0.00019	0.00012	0.00184	0.00141	0.00014	8e-05	0.00024	0.00013	0.00023	0.00026	8e-05	5e-05	0.00037	0.00017					0.00076	0.00142	0.06361	0.04505	4e-05		0.00088	0.00091	0.00058	0.0004	0.00017	0.00014			0.00185	0.00175	0.00021	0.00033	0.00065	0.0007	0.00827	0.00078	0.00034
Bacteroides massiliensis_A	0.00069	0.00074					0.00019	0.0001	4e-05	3e-05			0.00033	0.00025	8e-05	5e-05			0.00161	0.00114	0.00014	0.0001								4e-05	0.00044		0.00013	0.00015						8e-05	4e-05	4e-05			0.00168	0.00154
Bacteroides ndongoniae			0.00014	0.00018											0.00022	0.00014																					0.01237	0.00832	3e-05
Bacteroides neonati		3e-05																															9e-05	4e-05
Bacteroides nordii	9e-05	0.0001	0.0007	0.00059			0.00017	0.00017							0.00068	8e-05	0.00013	0.00018	5e-05		0.00044	0.00029	0.00019	0.00019	6e-05	6e-05	0.00012	0.0002	4e-05	5e-05	0.0001		0.00028	0.00029			0.00012	0.0001			0.00052	0.00069	0.00024	0.00045	0.00234	0.00176		4e-05
Bacteroides oleiciplenus	0.00034	0.00036	9e-05	0.00011	6e-05		0.00135	0.0011	3e-05	2e-05	0.00024	0.00026	0.00012	0.0001	4e-05	3e-05	0.00016	0.00044	0.00043	0.00027	5e-05		0.00022	7e-05	0.0001		0.00017	0.0003	0.00167	0.00122	5e-05		5e-05	4e-05	0.00013	6e-05	0.00021	0.00021	4e-05		0.00027	0.00026	0.0004	0.00038	0.00129	0.00097	0.00086	0.00012	0.00039
Bacteroides ovatus	0.00553	0.00469	0.01327	0.01173	0.00102	0.0014	0.00043	0.00058	0.01263	0.00329	0.01824	0.01329	0.00062	0.0008	0.00724	0.00374	0.00139	0.00396	0.03698	0.02976	0.00196	0.00049	0.00331	0.00101	0.00901	0.00423	0.00416	0.00425	0.00625	0.00787	0.00586	0.01172	0.0018	0.00158	0.00035	0.00021	0.00612	0.00533	0.0019	0.00754	0.01169	0.0095	0.00026	0.00034	0.00939	0.0038	0.00092	0.00155	0.01401
Bacteroides pyogenes		3e-05	0.00016	0.00025															6e-05										5e-05	6e-05				2e-05		5e-05		4e-05										4e-05
Bacteroides salyersiae	0.00636	0.00678					0.00601	0.00681	0.00028	0.00033	0.0001	8e-05	0.0061	0.00431		4e-05	7e-05	0.00013	0.00028	0.00016	5e-05				0.00205	0.00078	8e-05		0.00819	0.0068			9e-05	8e-05			0.00028	0.0003	5e-05	8e-05	0.0244	0.01578	0.00577	0.00533	0.00356	0.00265		7e-05	0.00018
Bacteroides sp002491635	0.00336	0.00282	0.00302	0.00308	0.00013	6e-05	0.00072	0.0013	0.00069	0.00018	0.00324	0.00405	0.00106	0.00045	0.0004	0.00052	0.00254	0.00073	0.00531	0.00399	0.00328	0.00307	0.0006	0.0004	0.00034	0.00022	0.00404	0.00471	0.00299	0.00467	0.00036		0.00111	0.00104	0.00011	0.0002	0.00198	0.00205		9e-05	0.00802	0.00972	0.0035	0.00301	0.00462	0.00535	0.00055	0.00035	0.00213
Bacteroides sp003545565	0.00016	0.00016	8e-05	8e-05			9e-05	0.00014			0.00012	0.00016	9e-05	4e-05	4e-05	4e-05	9e-05	0.0001	0.00067	0.0007	0.00153	0.00113	0.00036	0.00012			0.00012	0.00012	0.00075	0.0007	0.00011		6e-05	7e-05	3e-05		0.00014	0.00012			0.00025	0.00026	0.0001	0.00015	0.0001	8e-05	8e-05		0.00017
Bacteroides sp007896885
Bacteroides sp014385165	0.00017	0.00014	7e-05	5e-05			0.00017	0.00023	5e-05	3e-05	0.00054	0.00025			3e-05	1e-05	7e-05	7e-05	0.00012	6e-05							5e-05	7e-05	4e-05		7e-05										0.00012	8e-05		5e-05	0.00011		8e-05	5e-05
Bacteroides sp900547205		3e-05							2e-05
Bacteroides sp900553815			5e-05	4e-05					2e-05	2e-05					0.0001	7e-05									9e-05		7e-05	7e-05									4e-05				0.00011	0.00011
Bacteroides sp900555635	4e-05	3e-05					5e-05	9e-05	3e-05	3e-05	0.00027	0.00034					4e-05				0.00013	0.00016					0.00013	0.00015	0.0001	8e-05				2e-05			5e-05	9e-05			0.00018	0.00013				0.0001	4e-05		7e-05
Bacteroides sp900556215	0.00044	0.00025	0.00108	0.001			0.00185	0.00281	3e-05	3e-05	0.00225	0.00168	7e-05		0.00016	9e-05	0.00074	0.00093	0.0002	0.00011	0.00052	0.00031	0.00014	7e-05			5e-05	0.00016	0.00676	0.00494	4e-05		0.00017	0.00017	8e-05		0.00018	0.00019			0.00322	0.00299	0.00015	0.00034	0.00022	0.00049	0.00121	0.00012	0.00046
Bacteroides sp900761785	0.00413	0.00356	0.00179	0.00151	0.00059	0.00065	0.00022	0.00037	0.0002	0.00018	0.00108	0.00095	0.00033	0.00018	0.00073	0.00028	0.00025	0.00078	0.00066	0.0006	0.00032	0.00026	0.00022	0.00043	0.0002	8e-05	0.00018	0.0002	0.00154	0.00187	0.00017		0.00041	0.00032	0.00011	0.00012	0.00094	0.00104			0.00216	0.00204	0.00064	0.00055	0.00265	0.00318	0.00095	0.00074	0.00164
Bacteroides sp900765785	0.00196	0.00188	0.00085	0.00073	0.00046	0.00044	0.00253	0.00175	0.0007	0.00053	0.0008	0.00075	0.00051	0.00043	0.00072	0.00027	0.00033	0.00109	0.0007	0.00042	0.0008	0.00072	0.00024	0.00058	0.00098	0.00035	0.00048	0.00042	0.00088	0.00102	0.00052		0.00067	0.0005	0.00025	0.00021	0.00107	0.00123	0.00015	0.00029	0.00229	0.002	0.0016	0.0014	0.00194	0.0017	0.00086	0.0008	0.00076
Bacteroides sp900766005					0.00054	0.00055			0.00042				0.00017	0.00042											0.00035	0.00037							0.00034	0.00021					0.0009	0.00076
Bacteroides sp900766195		4e-05			4e-05														5e-05	4e-05	4e-05	5e-05	9e-05	0.00011					5e-05	6e-05				3e-05													0.00013
Bacteroides sp902362375	0.00157	0.0017	0.00022	0.00017	0.00016	0.00022	4e-05	0.00011	0.00146	0.0003	0.00187	0.00153	8e-05	0.00013	0.00081	0.00043	0.00016	0.00085	0.0009	0.00091	0.0003	0.0001	0.0004	0.00012	0.00089	0.00036	0.00046	0.00044	0.0008	0.00078	0.00019		0.00027	0.00027	6e-05	7e-05	0.00065	0.00063	0.00019	0.00103	0.00172	0.00122	7e-05	0.00011	0.00151	0.00082	0.00015	0.00023	0.0016
Bacteroides sp902388495	4e-05		3e-05																0.00012	4e-05	4e-05																	3e-05			7e-05	8e-05			6e-05	9e-05			5e-05
Bacteroides stercorirosoris	0.00057	0.00061	0.00039	0.00032	0.00013	0.00018	0.00074	0.00082	0.00014	5e-05	0.00071	0.0005	0.00012	0.00024	0.00022	0.00014	0.00019	0.00052	0.00053	0.0005	0.00015	0.00012	9e-05	5e-05	0.0001		7e-05		0.00174	0.00131	0.00013		0.00022	0.00022	0.00012	0.0001	0.00022	0.00025	7e-05	0.00022	0.00032	0.00033	0.00028	0.00023	0.00037	0.00046	0.00066	0.00018	0.00021
Bacteroides stercoris	0.07308	0.06146	0.0064	0.00876	7e-05	0.00011	0.10106	0.07437	0.00618	0.00905	0.16344	0.12997	0.0273	0.01093	0.02553	0.0217	0.00099	0.00082	0.00078	0.00049	0.01156	0.00631	0.00199	0.00079	0.00041	9e-05	0.04569	0.05991	0.01951	0.00878	0.02947	0.04861	0.00413	0.00585	0.00019	0.00014	0.00032	0.00026	0.00018	0.00032	0.01975	0.01394	0.03084	0.06631	0.09117	0.09064	0.00028	0.00039	0.00023
Bacteroides thetaiotaomicron	0.01848	0.01787	0.01109	0.0088	0.00313	0.00324	0.00178	0.00231	0.0003	0.00022	0.00952	0.00873	0.00432	0.00204	0.00712	0.00202	0.00065	0.00106	0.00023	0.0002	0.00102	0.00091	0.00338	0.00821	0.00066	0.00037	0.00164	0.00127	0.00237	0.00374	0.00226		0.00162	0.00168	0.00028	0.0002	0.00212	0.00268	9e-05	0.00014	0.03339	0.02858	0.00902	0.00731	0.00132	0.00134	0.00403	0.00661	0.01881
Bacteroides togonis			4e-05		4e-05	5e-05	6e-05	6e-05			6e-05				0.00021	0.00016													5e-05	6e-05				4e-05	0.00014	0.00028	0.0001	0.0001	3e-05	7e-05	0.00017	0.00025
Bacteroides uniformis	0.05733	0.04532	0.03738	0.03855	0.01335	0.01072	0.01168	0.02631	0.01195	0.00284	0.06506	0.08191	0.00901	0.0045	0.00452	0.00659	0.0556	0.01476	0.09043	0.07333	0.06822	0.06095	0.01144	0.00751	0.00559	0.00399	0.06206	0.06663	0.06608	0.07736	0.0048	0.00858	0.01793	0.01587	0.00086	0.00085	0.0364	0.04232	0.00113	0.00277	0.18254	0.21259	0.06928	0.06766	0.09533	0.09589	0.01313	0.00712	0.0296
Bacteroides xylanisolvens	0.01467	0.01243	0.00087	0.00079	0.00573	0.00882	0.00139	0.00148	0.003	0.00084	0.00571	0.0043	0.00162	0.0021	0.00281	0.00147	0.00269	0.01074	0.01004	0.01123	0.00077	0.00034	0.00261	0.00074	0.00269	0.00122	0.00207	0.00159	0.00309	0.003	0.00028		0.00367	0.00293	0.00033	0.00038	0.00214	0.0018	0.00054	0.00184	0.00278	0.00227	0.00099	0.00094	0.00714	0.011	0.00224	0.00442	0.0028
Bacteroides_F pectinophilus	0.00019	0.00021	0.00045	0.00034	0.00019		0.00017	0.00013	0.00025	0.00081			0.00011	0.00011	0.00013	0.00024	0.00023	0.0001							0.00013		0.0001	8e-05	9e-05		0.00028		0.0004	0.00033	0.0067	0.00914	0.00012	0.00017	0.00035		0.00014	0.00014	0.00017			0.0001			0.00019
Bariatricus comes	0.00095	0.00135	0.00227	0.00256	0.00266	0.00213	0.00275	0.00184	0.00114	0.0112			0.00136	0.0017	0.00132	0.003	0.00016	0.00013			6e-05	0.0001	0.00065	0.00059	0.00127	0.00103	0.00376	0.00427	0.00139	0.00258	0.0037	0.00413	0.00138	0.00163	0.00134	0.00098	0.00104	0.00205	0.00148	0.00131	0.00127	0.00124	0.00468	0.00011	0.00363	0.00246	0.00333	0.00339	0.00364
Bariatricus massiliensis																																						4e-05
Bariatricus sp900554415	5e-05	6e-05	6e-05	7e-05	5e-05		0.00011	3e-05	6e-05	0.00036			9e-05	6e-05	6e-05	0.00011	8e-05						0.00018	0.00018			5e-05		4e-05	4e-05	8e-05		4e-05	3e-05	5e-05	0.00015		6e-05	3e-05		4e-05		0.0001	5e-05	9e-05	8e-05	5e-05	4e-05	7e-05
Barnesiella intestinihominis	0.01302	0.01036	0.01012	0.01068	0.01289	0.01206	0.00954	0.02021	0.01549	0.01615			0.00375	0.00181	0.0026	0.00345	0.00873	0.00724	0.0048	0.0021	0.00013	0.00013	0.00078	0.00047	0.00022		0.00919	0.00682	0.00018	0.00019	0.01398	0.01816	0.0202	0.02721	0.00052	0.00367	0.01537	0.01913	0.00084	0.00219	5e-05	5e-05	0.00101	0.00059			0.02001	0.03333	0.0001
Barnesiella sp002159975																					0.00526	0.00717					4e-05	4e-05	0.01386	0.01326				3e-05													4e-05	7e-05
Barnesiella sp003150885																																									5e-05	5e-05
Barnesiella sp900538555																					6e-05	8e-05					5e-05	4e-05
Barnesiella sp900538705								3e-05								2e-05													4e-05					3e-05
Barnesiella sp900542255									2e-05														0.00016	9e-05									0.00014	0.00023
Beduini sp900550005											0.00014	8e-05
Beduini sp902363625
Bifidobacterium adolescentis	8e-05		0.00156	0.00159	0.00593	0.00479				3e-05					0.00019	0.00251	5e-05				0.01529	0.01799	0.00352	0.00243	0.00057	0.00147	0.00572	0.00452			0.00599	0.00495	0.0008	0.00244	0.0205	0.03164	0.00023	0.00038	5e-05	9e-05							0.00212	0.00079
Bifidobacterium angulatum					5e-05					2e-05						2e-05					5e-05	0.0001						4e-05						2e-05	0.00014	0.00024
Bifidobacterium animalis																				0.0002			0.00066	0.00022
Bifidobacterium bifidum												6e-05							5e-05	0.00031	0.00473	0.00415					0.00106	0.00047					0.00093	0.00158		6e-05							0.00397	0.00972
Bifidobacterium breve				6e-05	5e-05				2e-05	5e-05	0.00034	0.00084				2e-05	0.00011	8e-05	0.00067	0.00193	0.00018	0.00017					0.00013	8e-05			7e-05			2e-05					4e-05	7e-05	5e-05	0.00011		0.00011
Bifidobacterium catenulatum			0.00019	0.00018	7e-05		6e-05	5e-05	0.00037	0.00399						5e-05	0.00165	0.00094			0.00017	0.00021					0.00017	8e-05						7e-05	9e-05	0.00014			0.00414	0.00353							4e-05	5e-05
Bifidobacterium dentium																						4e-05	0.00019	0.00023	0.0001			7e-05
Bifidobacterium gallicum
Bifidobacterium gallinarum											0.00079	0.00203							0.00034	0.00066
Bifidobacterium globosum
Bifidobacterium infantis			0.00034	0.00049	0.00047	0.00038			0.00015	0.00047	0.002	0.00604				0.00018	0.00041	0.00047	0.00247	0.00584	0.00096	0.00105			9e-05	0.00018	0.00097	0.00065			0.00045	0.00083	0.00011	0.00026	3e-05		0.00023	0.00042	0.00038	0.00021	0.00094	0.00119	0.00026	0.00078
Bifidobacterium italicum																				4e-05
Bifidobacterium pseudocatenulatum			0.00369	0.00426	0.00012	7e-05	0.00094	0.00105	9e-05	0.00083			0.00074	0.0007		0.00011	0.0146	0.00765		0.00011	7e-05	9e-05					0.00091	0.00114			4e-05				5e-05	7e-05			0.00034	0.00033							0.00244	0.00123
Bifidobacterium pullorum											0.00011	0.0003							5e-05	0.00013															4e-05	6e-05
Bifidobacterium ruminantium			0.00015	0.00019	0.00043	0.0003										0.00014	7e-05				0.00119	0.00143	0.00038	0.00024		8e-05	0.00029	0.00029			0.0005		4e-05	0.00012	0.00147	0.00217											0.00014
Bifidobacterium scardovii				4e-05							6e-05	0.00011							6e-05	0.00015
Bifidobacterium sp002742445			0.00012	0.0001				4e-05	2e-05	0.00033				4e-05		2e-05	0.00056	0.0003			7e-05	0.00011					6e-05	6e-05						3e-05	6e-05	0.0001			0.00042	0.00041							8e-05
Bifidobacterium sp002884815
Bifidobacterium sp900551485
Bifidobacterium thermophilum
Bifidobacterium vaginale
Bifidobacterium vaginale_E
Bifidobacterium vaginale_G
Bilophila sp900550745		4e-05					0.00312	0.00157			5e-05		0.00019	9e-05	0.00124	0.00094	0.00024	0.00054			6e-05						0.00085	0.00073		4e-05	0.00066												6e-05				0.0001
Bilophila sp900553145	0.00011	5e-05							3e-05		0.0001				4e-05		0.00011	0.00023			8e-05	6e-05	7e-05	0.00012					7e-05	5e-05								0.00013					8e-05	4e-05			0.00034	0.00011
Bilophila sp902373525																	4e-05	7e-05					5e-05																								4e-05
Bilophila wadsworthia	0.00461	0.00276	9e-05	0.00012	0.00193	0.00099	0.00032	0.00018	0.00118	0.00046	0.00797	0.00668	0.00286	0.00143	0.00026	7e-05	0.0046	0.00928			0.00547	0.00384	0.00476	0.00418	0.00218	0.00146	0.00013	0.00012	0.00319	0.00326	7e-05		0.00041	0.00068	0.00013	7e-05	0.00181	0.00511	0.00021	0.00095	0.00163	0.00148	0.00589	0.00212	0.00016	0.00017	0.01445	0.00444
Bittarella massiliensis		3e-05	5e-05	9e-05	7e-05		8e-05	5e-05	3e-05	0.00024	0.00016	0.0002				1e-05	0.00014	0.00018	0.00011	9e-05	0.00014	0.00011	0.00016	0.00019	9e-05		7e-05	9e-05	0.0001	9e-05	0.00029		5e-05	3e-05	0.00016	0.00018	5e-05	5e-05			4e-05	7e-05	0.00014	0.00032			9e-05	6e-05	7e-05
Blautia coccoides										7e-05	0.00077	0.00097					0.00036	0.00025	7e-05																						3e-05								6e-05
Blautia hansenii		5e-05	8e-05	8e-05			0.00027	0.00014	0.00015	0.00039	0.00011	0.00012	8e-05	4e-05	5e-05	5e-05	6e-05	9e-05											6e-05						6e-05			0.00011			8e-05	0.00011	7e-05
Blautia hominis
Blautia sp000432195							0.00159	0.00127		8e-05	0.00011					4e-05																									6e-05	0.0001
Blautia sp001304935			5e-05				8e-05	0.0001		2e-05	0.0009	0.00104					4e-05	5e-05	0.00051	0.00033
Blautia sp002161285																2e-05			0.00022	0.00015									0.00032	0.0006	4e-05
Blautia sp003287895							0.00075	0.0008		3e-05	0.00021	0.00019	5e-05	5e-05		3e-05	3e-05	5e-05																									6e-05						9e-05
Blautia sp900539145					6e-05		0.00017	0.00017		2e-05	6e-05	9e-05																															7e-05
Blautia sp900541955											0.00116	0.00154
Blautia sp900543715																			5e-05										6e-05	0.00012
Blautia sp900547685
Blautia sp900555025					7e-05	5e-05					6e-05						7e-05
Blautia sp900556555											6e-05								7e-05
Blautia sp900753905							9e-05	5e-05		3e-05	8e-05					5e-05	4e-05	6e-05
Blautia sp900765525
Blautia stercoris		4e-05	0.00085	0.00061	0.00037	0.00043				7e-05			0.00056	0.00019	0.00255	0.00364											9e-05	9e-05	5e-05								0.00014	0.0001	0.00029	0.00041		7e-05			0.00069	0.00103
Blautia_A caecimuris					6e-05	6e-05	0.00664	0.00546	2e-05	4e-05	0.00599	0.00475			9e-05	7e-05	0.00138	0.00039							0.0005	0.00031															4e-05		0.00175	0.00145			6e-05
Blautia_A faecis	0.00381	0.00432	0.00116	0.00109	0.00193	0.00115	0.00071	0.00051	0.00099	0.01336			0.00127	0.0008	0.00116	0.00168	0.00713	0.00183	0.00016	0.00021	0.00143	0.00111	0.00031	0.00049	0.00092	0.0008	0.00161	0.00139	0.00197	0.0017	0.00045		0.00096	0.00094			0.0033	0.00459	0.00011	0.00013	0.00327	0.00318	0.00211		0.00318	0.00447	0.00395	0.00732	0.00361
Blautia_A hydrogenotrophica	7e-05	5e-05					0.00015	0.00019			5e-05						0.00022	0.00023			5e-05																						0.0001	0.00028
Blautia_A luti	0.00017	0.00014	0.0002	0.00015	0.00011	0.00012	0.00018	6e-05	9e-05	0.00064	0.00043	0.00042	0.00027	0.00023	7e-05	0.00013	0.00016	6e-05	0.00022	0.00019			0.00023	0.00027	6e-05	8e-05					0.00018		5e-05	6e-05	6e-05		0.00011	0.00011	0.00012	0.00025	0.00011	0.00014	0.00027		0.0001	0.00012	0.0001	9e-05	0.00022
Blautia_A massiliensis	0.00221	0.00203	0.00078	0.00071	0.00318	0.0028	0.00108	0.00105	0.00168	0.01653			0.0054	0.00432	0.00451	0.00706	0.02407	0.00145			0.00032	0.00027	0.00057	0.00075	0.00179	0.00204	0.00057	0.00019	0.00113	0.00175	0.00102		0.00027	0.00038	0.00043	0.00045	0.00059	0.00105	0.00174	0.00126	0.00226	0.00094	0.00484	0.00142	0.00065	0.0009	0.00437	0.00251	0.00498
Blautia_A obeum	0.00223	0.00191	0.0008	0.00067	0.00051	0.00036			0.0004	0.00478	6e-05		0.00037	0.00033	0.00111	0.00141	0.01049	0.01156			0.00204	0.00128	0.00118	0.00107	0.00014	0.00015	0.00304	0.00356	0.00173	0.00248	0.00047		0.00165	0.00173	0.00133	0.00114	0.00063	0.00119	9e-05	0.00012	0.00045	0.00034	0.00134	0.00027	0.00116	0.0012	0.00117	0.00131	0.00057
Blautia_A obeum_B	0.00017	0.00017	8e-05	8e-05	9e-05	9e-05			0.00016	0.0014	0.00031	0.00041			9e-05	0.00014	0.00175	0.00071		0.00011	0.00024	0.00018	0.00018	0.00028	0.00024	0.00031	0.00042	0.00048	0.00041	0.00128	7e-05		0.00029	0.00036	8e-05		0.00019	0.00025			0.00014	0.0001	0.00027		8e-05	0.00014	0.0006	0.00076
Blautia_A schinkii	8e-05	8e-05	0.00014	0.00019	7e-05		9e-05		6e-05	0.00033					7e-05	0.00012	0.00021								0.00011						7e-05		0.00017	0.00024					5e-05		0.00012	7e-05	0.00013		0.00047	0.00105	9e-05
Blautia_A sp000285855	9e-05	0.00012	0.00011	0.0001	0.00018	0.00012	0.00013	8e-05	9e-05	0.00076	0.00034	0.00027		4e-05	0.00011	0.00021	0.00011		0.00022	0.00021	5e-05	5e-05		7e-05			0.00051	0.00037	4e-05		0.00013		0.00013	0.00014	7e-05	0.00016	0.00014	0.00019	4e-05		4e-05		0.00016		0.0003	0.00027	0.00065	0.00022	0.00034
Blautia_A sp000436615	8e-05	7e-05	0.0005	0.00035	0.00017	0.00014	7e-05		0.00013	0.00068	8e-05				0.00015	0.00021	0.00016	0.00012					0.00085	0.00107					0.00013	0.00019			9e-05	7e-05	7e-05		8e-05				0.00269	0.00419	0.0001		0.00011	0.00027	0.0001	0.00017	0.00012
Blautia_A sp003471165	0.00012	0.00014	0.00021	0.00015	0.0001	0.0001	0.00035	0.00017	0.00017	0.00115	0.00084	0.00084	0.00016	0.00018	0.00011	0.00017	0.00019		0.00056	0.00043				7e-05	7e-05		7e-05		9e-05	7e-05	0.00024		0.0001	7e-05			9e-05	0.00011	7e-05		9e-05	0.00015	0.00058	0.00048	7e-05	0.00012	0.00016	0.00011	0.00015
Blautia_A sp003474435	8e-05	0.00013	0.00051	0.00051	0.0001		0.0001	5e-05	6e-05	0.00045			0.00016	0.00015	5e-05	0.00019	0.00081	9e-05							8e-05								8e-05	0.00012			9e-05	7e-05			8e-05	0.00012	0.00013		0.00016	0.00041	0.00013	8e-05	0.00021
Blautia_A sp003477525	9e-05	5e-05	0.00022	0.00017	8e-05	6e-05	9e-05	6e-05	0.00012	0.00073	0.00053	0.00055	0.00014	0.00016	5e-05	8e-05	0.0002	9e-05	0.00017	0.00015									5e-05		0.00017			5e-05			6e-05	6e-05	0.0001	0.00016	0.0001	0.0001			7e-05	0.00012	0.00037	0.00036	0.0001
Blautia_A sp900066145	0.00058	0.00056	0.00257	0.00198	7e-05		0.00023	0.00021	0.00014	0.00129	0.00017	8e-05	0.0002	0.00029	4e-05	8e-05	0.00016	0.0001	7e-05		7e-05		0.00095	0.001			6e-05		6e-05	7e-05	0.00018		0.00011	0.00014			0.00012	0.00024			0.00022	0.00031	0.00013		0.00214	0.00188	0.00015	0.0003	0.00021
Blautia_A sp900066205	0.00031	0.00034	0.00072	0.00069		9e-05			0.00013	0.00125			0.00062	0.00057	0.00016	0.00023	0.00139	0.00013					0.00052	0.00064			0.00018			8e-05	0.00043						0.00015	0.00046	0.00012	0.00013	0.00172	0.00169	0.00036		9e-05		0.00059	0.00064	0.00012
Blautia_A sp900066335	0.00048	0.00048	0.00195	0.00185	0.00017	0.00011	9e-05		7e-05	0.00064			0.00019	0.0002	0.00018	0.00028	0.00141	0.00015			9e-05	7e-05	0.00017	0.00021			0.00107	0.0006	0.00031	0.00019	8e-05			4e-05				8e-05	0.00084	0.00109	0.00031	0.00041	0.00021			0.00012	0.00022	0.00024
Blautia_A sp900066505	0.00109	0.00112	0.00011	0.00012	0.00017	0.00013			0.00022	0.00096	0.00023	0.0001	0.00021	0.00014	0.00012	5e-05	0.00041	0.0003	6e-05		0.00022	0.00028	0.00011	8e-05				8e-05		9e-05	0.00038		0.00018	0.00018	0.00071	0.00097	0.00022	0.00026	7e-05		0.00011	0.00016	0.00033	0.00017	0.00014	0.00016	0.00045	0.00044	0.00056
Blautia_A sp900120195	0.00023	0.00026	9e-05	6e-05	0.00014	0.00014			6e-05	0.00092	0.00012	0.00011		5e-05	0.00011	0.00013	0.00017	0.00011			0.00029	0.00016	0.00034	0.00035	0.00012	0.00028	0.00047	0.00043	0.00041	0.00102	7e-05		0.00025	0.00031	9e-05		0.00019	0.00038			0.00018		0.00014		9e-05	0.00014	0.00051	0.0008	0.00013
Blautia_A sp900540785
Blautia_A sp900541345	0.0001	9e-05					8e-05	3e-05	3e-05	6e-05				6e-05		2e-05	8e-05														5e-05						9e-05	8e-05			9e-05	7e-05
Blautia_A sp900541985										6e-05						2e-05		0.00018																3e-05			6e-05
Blautia_A sp900542045				4e-05														6e-05
Blautia_A sp900547615							7e-05	7e-05
Blautia_A sp900548245	7e-05		6e-05	9e-05	5e-05				5e-05	0.00025	7e-05				0.00011	0.00029	0.00011	7e-05	0.0001	7e-05	0.0003	0.00031	7e-05	8e-05				5e-05	0.00012	0.00023	0.00011		8e-05	0.00012	0.0001	0.00013	0.00014	0.00023			9e-05	0.00015			0.00087	0.00101	0.00112	0.00162	0.00011
Blautia_A sp900549015	0.00011	7e-05							3e-05	0.00013						3e-05	7e-05																										0.00018
Blautia_A sp900551075										2e-05
Blautia_A sp900551465		7e-05					0.00031	0.00024	3e-05	8e-05	9e-05	9e-05				4e-05	0.00021						0.00015	6e-05							6e-05			2e-05									5e-05
Blautia_A sp900551715										4e-05					3e-05	3e-05	7e-05	6e-05					0.00024	0.00019																					0.00014	0.00017
Blautia_A sp900553515										4e-05						2e-05
Blautia_A sp900763175	4e-05	7e-05					4e-05		3e-05	0.00017				3e-05		3e-05	0.00018	0.00012						5e-05					4e-05				6e-05	5e-05				8e-05				5e-05					0.00028	0.0004
Blautia_A wexlerae_A	0.00354	0.00281	0.00729	0.00594	0.00266	0.00221	0.00739	0.00444	0.00379	0.03119	0.01883	0.01676	0.00416	0.00514	0.00268	0.00463	0.00264	0.00023	0.01315	0.01028	0.0007	0.00049	0.0013	0.00166	0.00151	0.00179	0.00197	0.00073	0.00328	0.00146	0.00622	0.00338	0.00183	0.00187	0.00014	0.00012	0.00204	0.00205	0.00152	0.00159	0.00212	0.00206	0.00298	0.00026	0.00152	0.00356	0.00227	0.00156	0.00472
Blautia_A wexlerae_B	0.00052	0.0005	0.00073	0.00066	0.00029	0.00031	0.00096	0.00075	0.00052	0.00426	0.00286	0.00263	0.00047	0.00064	0.0005	0.00082	0.00038		0.00194	0.00158	0.00014		0.00021	0.00027	0.00029	0.00029	0.00023	0.00015	0.00035	0.00026	0.00085		0.00023	0.00028	7e-05		0.00028	0.00032	0.00026	0.00017	0.00034	0.0004	0.00047		0.00055	0.00077	0.00035	0.00022	0.00089
Borkfalkia ceftriaxoniphila			0.00014	0.00012					2e-05	2e-05	6e-05							0.00027									0.0001	0.0001	0.00025	0.00028	5e-05		3e-05												9e-05	0.00022	0.00135	0.00328	7e-05
Borkfalkia sp900557285
Borkfalkia sp900761665																													6e-05
Borkfalkia sp900761675																																			0.00011	5e-05
Brachyspira aalborgi																								4e-05
Brachyspira pilosicoli
Bradyrhizobium sp000015165
Bradyrhizobium sp003020075
Brevibacterium senegalense
Bruticola sp004554425																																										6e-05
Bruticola sp900772775
Bulleidia massiliensis_B
Bulleidia moorei																																			0.00012
Bulleidia sp900539965
Bulleidia sp900554555
Butyricicoccus pullicaecorum			3e-05	4e-05				3e-05		5e-05							0.00014	0.0001	0.00027	0.00014			6e-05	9e-05	8e-05	0.00011	0.00027	0.0002	0.00046	0.00044	0.00033			5e-05	0.00032	0.00018			3e-05	8e-05			0.0002	0.00013			0.00012	8e-05	0.00022
Butyricicoccus sp900547195										5e-05									0.0004	0.00025																	5e-05				8e-05
Butyricicoccus_A sp002395695
Butyricimonas faecalis			3e-05	4e-05				3e-05					0.00014	8e-05				0.00011			9e-05	5e-05											9e-05	6e-05		5e-05							0.00062	0.00052	0.0018	0.00249			7e-05
Butyricimonas paravirosa	0.00409	0.00385	0.00272	0.00279	0.00184	0.00254	0.0008	0.00281	0.00057	0.00121			0.00201	0.00174	0.00055	0.00065	5e-05	0.0007	0.00071	0.00053	0.00126	0.00109	0.00019	0.00012	4e-05		0.00222	0.0022	0.0035	0.00476	0.0005	0.00182	0.00416	0.00353	0.0001	0.00019	0.00196	0.00204		0.00013	0.0023	0.0017	0.00054	0.00024	0.00397	0.00309	0.00203	0.00219	0.00022
Butyricimonas sp003479425	0.00016	0.00015	5e-05	5e-05			0.0001	0.00017		3e-05			0.0001	4e-05				0.00013							4e-05		7e-05	6e-05													4e-05		0.00015	0.00026	8e-05	0.0001			6e-05
Butyricimonas sp900184685										3e-05											5e-05	3e-05					0.00025	0.00015							7e-05
Butyricimonas sp900759925
Butyricimonas sp900761485			4e-05					8e-05	0.00025	0.00028			6e-05		0.00021	0.00016					5e-05							4e-05	0.00015	7e-05	8e-05			3e-05				5e-05							6e-05	8e-05		4e-05
Butyricimonas synergistica							0.0002	0.00071										6e-05			5e-05	7e-05													4e-05	6e-05
Butyricimonas virosa			0.00099	0.0014			0.00035	0.00241	2e-05	8e-05			0.00319	0.00224		2e-05	0.00046	0.00566	8e-05	0.00022	0.0034	0.003	0.00048	0.00048			0.00151	0.00124	0.0001	9e-05	0.00014		0.00036	0.00028	0.0008	0.00142	0.0002	0.00021			7e-05		0.0006	0.00118	0.00057	0.00039	0.00017	0.0002	0.00172
Butyrivibrio_A crossotus	0.00885	0.01134					7e-05	3e-05	0.00015	4e-05			0.00013	9e-05		0.00014	0.00014	5e-05					0.02845	0.05739	9e-05										0.00695	0.00656							0.00013
Butyrivibrio_A sp000431815									3e-05	9e-05			5e-05	4e-05									8e-05	0.00013							6e-05				0.00045	0.00023	0.00015	0.00013	3e-05				0.0024	0.00063
Butyrivibrio_A sp900768755
Butyrivibrio_A sp900771195
CAAEEV01 sp900754955
CAAFZY01 sp900767645
CAAGED01 sp900768505
CAAGGB01 sp900769285
CAAHEQ01 sp900772625
CABIZH01 sp902363205
CACZQA01 sp900758075																0.0001							0.00365	0.00185					0.00226	0.00152					0.00223	0.0052
CACZQA01 sp902783175																4e-05							0.00184	0.00098					0.0012	0.00063					0.00104	0.00265
CADBRU01 sp900762815
CAG-1000 sp000434555																																					0.00427	0.00519
CAG-1000 sp000436975																												4e-05
CAG-1000 sp004552445
CAG-1000 sp900556025
CAG-1000 sp900761555																																					0.00021	0.00027
CAG-1000 sp900768345
CAG-1000 sp900772435
CAG-1024 sp000432015
CAG-103 sp000432375				7e-05					0.00013	6e-05			0.00166	0.00325		6e-05	0.00024	0.00013			0.00056	0.00024		8e-05			0.00011	0.0001					0.00031	0.00052	0.00035	0.00037							0.00017	0.00011	0.00777	0.003	0.00011	9e-05	7e-05
CAG-103 sp004556965																3e-05					5e-05	6e-05															6e-05	6e-05					5e-05	0.0001			4e-05
CAG-103 sp900317855	8e-05	8e-05		5e-05					6e-05	0.00011			0.0002	0.0003		0.00018						8e-05		0.0001			0.0001	7e-05		8e-05				6e-05	0.00012	0.00011							0.00047	0.00015	0.00062	0.00024	0.00029	0.00013	0.00015
CAG-103 sp900543625	0.0007	0.0006							4e-05	4e-05			0.0001	8e-05									0.00067	0.00089										0.00011	0.00014								0.00124	0.00019	0.00624	0.00282
CAG-103 sp900757655									0.00249	0.00242			0.00011	0.00011		4e-05	6e-05				0.00016	0.00018	0.00012	0.0001										4e-05	0.0001								0.00022	0.00029	0.00056	0.00025			0.00024
CAG-1031 sp000431215
CAG-1031 sp900752535																			6e-05
CAG-110 sp000434635		4e-05	0.00084	0.00116									0.00378	0.00107		2e-05					0.0017	0.0032	0.00232	0.00363			0.00731	0.00801			7e-05			4e-05	0.03386	0.02782		0.00011					0.00401	0.00739	0.00121	0.00178	0.00031	0.00129	0.00282
CAG-110 sp000435995	0.00029	0.0003			0.00037	0.00023															8e-05	0.00024	0.00014	0.00022			0.00019	0.00016			0.00614	0.00314	0.00039	0.00059	8e-05	6e-05									0.00049	0.00086	0.00073	0.00189
CAG-110 sp003525905	0.00126	0.00121	0.00104	0.00088			0.00015	0.00031	0.00023	0.00129			0.00097	0.0003	0.00073	0.00012	0.00616	0.00579			0.0001	5e-05	0.00057	0.00043	0.0011	0.00091	6e-05	0.0001	0.00443	0.00536	0.00173	0.00107	0.00044	0.00074	0.00061	0.00059	0.00081	0.00076	3e-05		0.00088	0.00065	0.00026	0.00046	0.00033		0.00089	0.00111	0.00067
CAG-110 sp900540635																					7e-05	5e-05					7e-05								0.0001	6e-05								6e-05
CAG-110 sp900544405	0.00011	7e-05								4e-05					4e-05	6e-05	0.00014	0.00015				5e-05	0.00015	0.00016						7e-05			4e-05	5e-05	0.00012	0.00029								4e-05	5e-05				0.00033
CAG-110 sp900544705		4e-05	5e-05	8e-05						2e-05						4e-05	5e-05				0.00102	0.00064	0.00019	0.0002			0.0001	0.00015			4e-05				0.00031	0.00024							0.00021	0.0003					0.00044
CAG-110 sp900544945	5e-05	6e-05	7e-05	0.0001			5e-05			7e-05			0.0002	7e-05		3e-05	0.00021	0.00023			0.00012	0.00014	0.00024	0.0003			0.00019	0.00018	0.00012	0.00013	0.00011		8e-05	0.00012	0.00044	0.00056	0.00018	4e-05			4e-05		0.00015	0.00018	0.00024	0.00033	0.00017	0.00019	8e-05
CAG-110 sp900544975							8e-05	0.00019																													0.00113	0.00077
CAG-110 sp900546075			0.0002	0.00026									0.00046	0.00016							0.00024	0.00038	0.00082	0.00112			0.00079	0.00089							0.00553	0.00418	0.00013	0.00016					0.00118	0.00159	0.00034	0.00034	8e-05	0.00018	0.00039
CAG-110 sp900546415																					0.00168	0.00197													0.00179	0.00133
CAG-110 sp900546915																	4e-05												0.00459	0.00068					3e-05
CAG-110 sp900547405					6e-05																														4e-05	5e-05									0.00015	0.00039
CAG-110 sp900548795				5e-05																	0.00011	0.00013													0.00012	0.00011								6e-05
CAG-110 sp900549495																																											6e-05	5e-05
CAG-110 sp900549705																																			5e-05
CAG-110 sp900551495
CAG-110 sp900553805																																			3e-05
CAG-110 sp900554625		5e-05								7e-05							0.00012	5e-05			8e-05	5e-05	7e-05	9e-05			9e-05		5e-05				4e-05	4e-05	0.00016	0.00021	7e-05	6e-05						7e-05	6e-05				0.0001
CAG-110 sp900554705
CAG-110 sp900556935																				6e-05															5e-05									4e-05
CAG-110 sp900752285																																			9e-05									4e-05
CAG-110 sp900762005
CAG-110 sp900762245
CAG-110 sp900762935										5e-05
CAG-110 sp900763965	0.0001	9e-05	5e-05	8e-05	4e-05				6e-05	8e-05			0.00029	9e-05		3e-05	0.00017	0.0001			5e-05	0.00017	9e-05	0.00016			0.00044	0.00043			0.00012		0.0001	0.00013	0.00147	0.00125	6e-05						0.00018	0.00019	8e-05		5e-05	5e-05	0.00019
CAG-110 sp900769835
CAG-110 sp900769995																													7e-05
CAG-110 sp900770015																																			7e-05	5e-05
CAG-1138 sp000434675
CAG-115 sp000432175	9e-05	0.00013																													0.0001							4e-05			0.00013	4e-05							7e-05
CAG-115 sp002492075										5e-05						3e-05
CAG-115 sp003507295	0.00015	0.00018																													0.0001						6e-05	8e-05			8e-05								7e-05
CAG-115 sp003516865		2e-05
CAG-115 sp003531585	0.00518	0.00904			0.00025	0.00039							0.00199	0.00022														4e-05	0.00034	0.0001	0.00478	0.00371					0.00412	0.00365			0.00406	0.00151					0.00038	0.00042	0.00519
CAG-115 sp900766795																1e-05							5e-05
CAG-115 sp900768125	0.00012	0.00021											5e-05																		0.0001						0.00017	0.00013			0.00016	6e-05							0.00014
CAG-115 sp900768705
CAG-1193 sp000436255
CAG-1193 sp900550145																						6e-05													4e-05	0.00124							0.00012	0.00013					5e-05
CAG-127 sp900319515	0.03455	0.04011	0.04082	0.03207	0.00134	0.00493			0.00022	0.01256			0.02242	0.01345	5e-05	0.00081	0.01475	0.00986					0.00068	0.001							0.0018				0.00146	0.00101	0.00834	0.02085					0.00771	0.00062	0.00236	0.0055	0.00914	0.00516	0.00031
CAG-127 sp900539705	0.00129	0.00143	0.00116	0.00086		0.00014			3e-05	0.00058			0.00123	0.0009		4e-05	0.00048	0.00028											3e-05		0.00029			2e-05	7e-05		0.00022	0.00059					0.00044		0.00011	0.00022	0.00039	0.00015
CAG-127 sp900553925	0.00124	0.00151	0.00205	0.00153	6e-05	0.00019				0.00062			0.00115	0.00067		3e-05	0.00068	0.00041													4e-05				4e-05		0.00036	0.00071					0.00036		0.0001	0.0002	0.00038	0.00027
CAG-127 sp900766925			5e-05		4e-05				3e-05	2e-05					0.0001	5e-05			6e-05	6e-05								4e-05																	7e-05	0.00013	4e-05		0.00037
CAG-127 sp900767585	0.00073	0.00095	0.00081	0.0006		0.00014				0.00042	0.00015	0.00011	0.00066	0.00036		2e-05	0.00034	0.00022						5e-05							9e-05				4e-05		0.00035	0.00058				4e-05	0.00046	0.0003	0.0001	0.00017	0.00023	0.00011
CAG-1427 sp000431675
CAG-1427 sp000434775							8e-05	0.00013																											4e-05	0.00016
CAG-1427 sp000435475			0.00018	0.0002			0.00031	0.00031					0.00035	0.00018																																	0.00125	0.00017
CAG-1427 sp000435675										0.00018			0.00013	5e-05														7e-05	6e-05					3e-05							0.00037						0.00017	5e-05	0.00015
CAG-1427 sp000436075	5e-05	4e-05				6e-05									0.00013	0.00017					0.0015	0.00086	0.00043	0.00024			0.00027	0.00071	0.00035	0.00048	0.00013		0.00011	0.00028	0.00069	0.00095							0.00021	0.00035
CAG-1427 sp900538545										2e-05
CAG-1427 sp900539675
CAG-1427 sp900542265
CAG-1427 sp900542525
CAG-1427 sp900544455																							0.00014	7e-05					8e-05	9e-05				2e-05	0.00011	0.00018								9e-05
CAG-1427 sp900546175															5e-05	0.00013																													6e-05
CAG-1427 sp900547965																														6e-05														5e-05
CAG-1427 sp900548955																																					6e-05	0.00014
CAG-1427 sp900551155
CAG-1427 sp900553605	0.00029	0.00032			0.00025	0.00029										2e-05					0.00027	0.00014	0.00133	0.00083				0.0001	0.0017	0.00183	0.0005		6e-05	9e-05	0.00179	0.00276							0.00089	0.00185	0.00027	0.00036
CAG-1427 sp900554685
CAG-1427 sp900555755
CAG-1427 sp900556585																			0.00083	0.0012
CAG-1427 sp900753095																	0.00175	0.00163
CAG-1435 sp000433775																																			0.00023	8e-05
CAG-1435 sp003537755																																											0.00059	0.00047
CAG-1435 sp900769665																																					0.00011	6e-05
CAG-145 sp000435715			8e-05	0.00015	5e-05						9e-05	0.00016					0.00034	0.0004									4e-05		0.00218	0.0036	5e-05						0.00041	0.00046					8e-05	5e-05	5e-05
CAG-145 sp002320005										2e-05																																						6e-05
CAG-145 sp900540145	0.00011	7e-05	0.00017	0.00021			5e-05	5e-05		2e-05	0.00021	0.00036			3e-05	3e-05	0.00051	0.00068	7e-05	6e-05			0.00011	0.00016			0.00018	0.00013	6e-05		0.0001				0.00016	0.00015					5e-05	6e-05	0.0005	0.00129				4e-05	0.00012
CAG-145 sp900542295
CAG-145 sp900542565	5e-05	5e-05	0.00014	0.00017													0.00011	0.00014			0.00013	0.0001	5e-05	0.0001				7e-05							0.00016	0.00017							5e-05	0.00029
CAG-145 sp900545135
CAG-145 sp900754795																	5e-05	7e-05			7e-05	6e-05	0.00035	0.00036							3e-05				0.00024	0.00115
CAG-170 sp000432135	0.00155	0.00057	0.00155	0.002	0.00163	0.00266			0.00041	0.00023			0.00032	0.00013							0.00011	0.0001	0.00185	0.00318			0.00083	0.00199	7e-05	0.0001	0.00019		0.00218	0.00283	0.02348	0.02551	9e-05	0.00016					0.00153	0.00618	0.00531	0.00365	0.01125	0.01041	0.0026
CAG-170 sp000436735			5e-05	6e-05		6e-05			8e-05	4e-05			0.00013	6e-05			4e-05				0.0001	7e-05	0.00012	8e-05			0.00016	0.00017			9e-05		9e-05	0.00015	0.0002	0.00029	6e-05	7e-05					0.0006	0.00039	9e-05		0.00014	0.00013	8e-05
CAG-170 sp002404795	0.00024	0.00013	0.00153	0.00193					3e-05				0.00044	0.00017		1e-05					0.00899	0.00553	0.00102	0.00178			0.00625	0.00748			0.00789	0.00553	0.00526	0.00616	0.00229	0.00135	5e-05	0.00011					0.0083	0.01294	0.00305	0.00125	0.00077	0.0008
CAG-170 sp003516765									0.00025	0.00096			6e-05	9e-05			0.00186	0.00108			7e-05	8e-05	0.0002	0.00034		0.00021	0.00022	0.00043			0.00181	0.00107	0.00076	0.00098	0.00088	0.00072	0.00073	0.00043					0.00422	0.00379	0.00041	0.00027	0.00037	0.00044
CAG-170 sp900545925	0.00014	5e-05	0.00025	0.00025	0.00016	0.00024			0.00998	0.00372			0.00697	0.00329			7e-05	6e-05			0.00056	0.00053	0.00038	0.00073			0.00033	0.00046		0.00012	0.00032		0.00081	0.00094	0.00279	0.00249	0.00379	0.00542					0.00061	0.00109	0.00116	0.00042	0.00101	0.00099	0.00051
CAG-170 sp900548625	6e-05		0.00017	0.00017	9e-05	6e-05			0.00013	0.00018			0.00034	0.00015		2e-05	9e-05	5e-05			0.00024	0.00029	0.00011	0.00015			0.00034	0.00025			0.00026		0.00231	0.00435	0.00108	0.00097	0.00011	9e-05				5e-05	0.00643	0.00612	0.00222	0.00072	0.00036	0.0003	0.00013
CAG-170 sp900549635	0.0002	0.00015	0.0007	0.00101	9e-05	0.00036			4e-05	4e-05			0.00123	0.00065	0.00011	5e-05	0.00293	0.00178			0.00014	0.00012	0.00012	0.0002			0.0001	0.00014	0.00064	0.00173	0.00026		0.00017	0.00021	0.00043	0.00038	0.00024	0.00033					0.00041	0.00027	0.00097	0.00055	0.00039	0.00082	0.00052
CAG-170 sp900553545					0.00044	0.00081			0.0001	6e-05			8e-05	7e-05	0.00021	0.00011					0.00013	8e-05	0.00015	0.00018			0.00019	0.0002	7e-05	7e-05	0.00137	0.00149	0.0003	0.00032	8e-05	7e-05							0.00026	8e-05	0.00073	0.00042	0.00036	0.00034	0.00031
CAG-170 sp900555665									3e-05				0.00027	0.00045														5e-05			6e-05			4e-05	0.00011	9e-05	4e-05	5e-05					0.00015	0.00019	0.0001		4e-05	9e-05
CAG-170 sp900751035	0.00011	9e-05	0.00021	0.00019	7e-05	0.00024			0.00017	0.0001			0.00023	9e-05			0.00017	6e-05			0.00011	7e-05	8e-05	0.00018			9e-05	0.00023	5e-05	6e-05	0.0002		0.00014	0.00018	0.00065	0.00075	6e-05	0.00011					0.0003	0.00043	0.00029	0.00014	0.00043	0.00043	9e-05
CAG-177 sp000431775																	3e-05						0.01407	0.02382			5e-05								0.00031	0.00022
CAG-177 sp003514385	4e-05	4e-05			0.0075	0.00683				3e-05			0.01599	0.01761	0.00135	0.00398					0.01983	0.02233					0.02044	0.01763	4e-05		0.00546	0.00388	0.00342	0.01417	0.00087	0.00076	0.01066	0.01222	0.00026	0.00119			0.0182	0.01958
CAG-177 sp003538135					0.00075	0.00055							0.00095	0.00083	6e-05	0.0002					0.00187	0.00209					0.00577	0.0054			0.00035		0.00024	0.00079	0.02378	0.01683	0.0007	0.00067	4e-05	8e-05			0.00096	0.00102
CAG-177 sp900770255
CAG-177 sp900771185
CAG-180 sp000432435	0.00013	5e-05			0.00019	0.00017				4e-05					0.01056	0.03352							8e-05	0.00017	0.02626	0.01912									4e-05								0.00015	5e-05					0.03689
CAG-180 sp004556705															4e-05	0.00013	3e-05							4e-05					4e-05																				5e-05
CAG-180 sp900540295
CAG-180 sp900545625
CAG-180 sp900766945
CAG-194 sp000432915																1e-05					0.00092	0.00012	0.00046	0.00038									0.00028	0.0004									0.00115	9e-05	0.00063	0.00099			8e-05
CAG-196 sp002102975	0.00405	0.01127			0.00012	0.0091			2e-05								0.00064	0.00119					9e-05						0.00012	5e-05	0.00077		0.00079	0.00014							4e-05	4e-05	0.00061
CAG-196 sp900549855
CAG-196 sp900553895
CAG-217 sp000436335			0.00229	0.00357	0.00088	0.00098									0.00022	0.00048	0.01533	0.01045					0.0047	0.00482					0.0035	0.00384				2e-05	0.00094	0.00169	0.00163	0.00223			0.00082	0.00066	0.00958	0.0045	0.0105	0.00278	0.00017	0.00018
CAG-217 sp900547275
CAG-238 sp000435615																3e-05							0.00014	0.00019									0.00014	0.00014	0.00069	0.00104							0.00017	0.00012	0.00065	0.00036
CAG-238 sp900542245					8e-05	6e-05							0.00072	0.00041	5e-05								0.00013	0.00019									7e-05	0.00011			0.00127	0.00264						4e-05	0.00016	8e-05	0.00026	0.00018	0.0002
CAG-238 sp900551415							0.00018	0.00013					9e-05	5e-05							0.00014	0.00018	0.00066	0.00078			0.00016						0.00034	0.00041	0.0002	0.00031	0.00021	0.00044					0.00039	0.00051	0.00079	0.00033	7e-05	6e-05
CAG-238 sp900754805					9e-05	9e-05				3e-05			6e-05	6e-05		5e-05	0.00017						6e-05											2e-05	4e-05	9e-05	6e-05	0.00014							8e-05		7e-05
CAG-245 sp000434195					0.00013	0.00012			0.0003					0.00022	4e-05	4e-05			5e-05	0.00019	6e-05	8e-05			0.00023	0.0003	0.00012	0.00013					4e-05	4e-05
CAG-245 sp000435175	6e-05	6e-05							0.00026	0.00123											0.00013	0.00023					0.00178	0.00142			0.00946	0.00949	0.00094	0.00167				4e-05							0.00156	0.00159
CAG-245 sp900552135										6e-05																					0.00015			3e-05
CAG-245 sp900758165
CAG-245 sp900761475									5e-05	0.00021											7e-05	0.00016		0.00013			0.00024	0.0002			0.00182	0.00182	0.00015	0.00032											0.00025	0.00029
CAG-267 sp001917135																									6e-05		0.00335	0.00137													0.00423	0.00458
CAG-267 sp900551865																									5e-05		4e-05														5e-05	0.00011
CAG-269 sp000431335									5e-05												0.00017	0.00019					0.00188	0.00209			0.00158	0.00553		3e-05											6e-05
CAG-269 sp000435535									3e-05	9e-05						5e-05																												8e-05
CAG-269 sp000437215																																									0.00093	7e-05
CAG-269 sp000438255			0.00031	0.00042
CAG-269 sp001916005																							7e-05	7e-05							7e-05				0.00015	6e-05	0.00027	0.0005
CAG-269 sp001916035					0.00105	0.00108											0.00595	0.00492													0.0005																7e-05	0.00077
CAG-269 sp001916055									2e-05	2e-05											0.00179	0.0023	0.0004	0.00043									0.00074	0.00065	6e-05
CAG-269 sp001916065													0.00209	0.00023																																		0.00017
CAG-269 sp003525075					0.00018	6e-05			7e-05						8e-05	4e-05									8e-05	0.0001							0.00105	0.00085	0.00319	0.00528	6e-05	0.00022	0.00015	0.00016								0.00175
CAG-269 sp900551615					0.00031	0.00015			9e-05												0.0003	0.00034	9e-05	0.00019	0.00012														0.00032	0.00026					0.00067	0.00039	0.00025	8e-05
CAG-269 sp900552555													8e-05				6e-05														0.00011
CAG-269 sp900553125																																															5e-05
CAG-269 sp900553985					6e-05																																	6e-05
CAG-269 sp900554175
CAG-269 sp900554365																											0.00013	0.00012
CAG-269 sp900554565
CAG-269 sp900555615	9e-05	0.00016						4e-05			0.00036	0.0003		4e-05					0.00026		0.00019	0.00021					0.00018	0.00014					0.00247	0.00371	0.00019	0.00012	4e-05				0.00014	0.0001		7e-05			8e-05	6e-05
CAG-269 sp900556345
CAG-269 sp900556695																					0.00011	9e-05					7e-05
CAG-269 sp900556865																											0.00018	0.00015									0.00148	0.00196
CAG-269 sp900556945																																												4e-05
CAG-269 sp900753165									2e-05	0.00011					5e-05	4e-05					0.00017	0.00014					7e-05	6e-05					8e-05	4e-05
CAG-269 sp900754285																	0.0001	8e-05									5e-05							3e-05	0.0007	0.00068
CAG-269 sp900760175																							0.00115	0.00147
CAG-269 sp900762425
CAG-272 sp000433515																	4e-05																		0.00145	0.00116
CAG-272 sp900556615	0.00028	0.00047	9e-05	7e-05		0.00011			4e-05	0.00016			9e-05				0.00022	0.00014		5e-05				6e-05			0.00013				0.00016			2e-05			0.0002	0.00022			0.0001	4e-05	6e-05		5e-05		5e-05	8e-05	9e-05
CAG-273 sp000435755																					0.02919	0.05658	0.00274	0.00668			6e-05						0.00037	0.00031	0.00244	0.0019
CAG-273 sp000437855																					0.11544	0.15854	0.00033	0.00052			0.00376	0.00137					4e-05	4e-05	0.00115	0.00129
CAG-273 sp000438355											0.00045	0.00011	0.00079	0.00056			0.00228	0.00246													0.00024				3e-05										0.00024	0.00031	0.00026	0.00028
CAG-273 sp003507395																					4e-05		0.01181	0.01949			0.00223	0.00086			0.00014
CAG-273 sp003534295																					0.00016	0.00022	0.00014	0.00015																									0.00112
CAG-273 sp900752095
CAG-273 sp900752335
CAG-273 sp902406115																																												4e-05
CAG-274 sp000432155							6e-05						7e-05	6e-05	5e-05	0.0001																					0.0001	0.00012	0.00015	0.00014							0.00084	0.00019
CAG-274 sp900545305					4e-05		0.00227	0.00027					0.00088	0.00083																							5e-05										0.00018
CAG-279 sp000437795											0.00024	0.00043				6e-05									0.00021						0.0001				4e-05
CAG-279 sp900541555																																	5e-05	5e-05
CAG-279 sp900541935		3e-05	0.00049	0.00031	0.0002	0.00034			0.00037		6e-05		0.00014	0.00028	5e-05	4e-05									0.00038	0.00049							0.00022	0.0002					0.00054	0.0004	6e-05				0.0001	0.00015
CAG-279 sp900544305				4e-05												1e-05							0.00013	0.0001			0.00012	0.00017	0.00011	0.00014			0.00016	0.00017															0.01902
CAG-279 sp900548875											0.00014	0.0002																	5e-05					2e-05															0.0015
CAG-279 sp900550025									3e-05							2e-05			8e-05						6e-05						5e-05
CAG-279 sp900556245	5e-05	3e-05	5e-05	4e-05				7e-05	2e-05		0.00014	0.00016							6e-05	7e-05								4e-05													5e-05	7e-05		4e-05
CAG-288 sp000437395																					5e-05	5e-05															0.00022	5e-05
CAG-302 sp000431795																					0.0071	0.00714	0.00503	0.00578			0.00209	0.00182			0.00035		0.00084	0.00088	0.00062	0.00053		4e-05					0.00015	0.0002	0.00432	0.00088
CAG-302 sp001916775															0.00025	0.00027																					0.00857	0.0097
CAG-302 sp900543825																																	0.00051	0.00078
CAG-302 sp900548425																								8e-05													0.00019	0.00027
CAG-302 sp900549325																					0.00048	0.00057	0.00031	0.00042			5e-05	9e-05					5e-05	6e-05	6e-05	7e-05									0.00022
CAG-302 sp900554615																																					0.00013	0.00013							6e-05
CAG-303 sp000437755	0.00021	0.00025	7e-05		8e-05	0.00015			2e-05	2e-05				4e-05		2e-05	6e-05														0.00025		4e-05				9e-05	7e-05			0.00017	0.00022			7e-05	0.00037
CAG-303 sp900539455									0.00046	2e-05					0.00011	5e-05									5e-05	0.00011							8e-05	5e-05
CAG-306 sp000980375	0.00023	0.00113						8e-05										8e-05																													6e-05	0.0002
CAG-307 sp001916215																																																	7e-05
CAG-307 sp900547045
CAG-312 sp000438015						6e-05		4e-05					0.0012	0.00062									0.00047	0.00024			7e-05						0.00027	0.0001	0.00041	0.00033							9e-05	0.00018			0.0011	0.00233	0.00098
CAG-312 sp001917305								0.00191																											0.00415	0.00272							8e-05	0.00016	0.00546	0.00108			0.00048
CAG-312 sp002405555													7e-05														5e-05								6e-05								0.00015	0.00027			4e-05	5e-05
CAG-312 sp002437405																3e-05									4e-05																		8e-05	0.00018
CAG-312 sp900545705	0.00094	0.00056			0.00137	0.0027																	9e-05				0.00034	0.00017							6e-05								0.0009	0.00136			0.0001	0.00033
CAG-312 sp900545715	9e-05	7e-05			0.00011	0.00022									6e-05	6e-05							0.00255	0.00071			0.0059	0.00392							0.00011	9e-05							0.01554	0.02541			0.00249	0.00733
CAG-312 sp900546565
CAG-312 sp900548275
CAG-312 sp900760055																																			0.00012									4e-05
CAG-312 sp900760665								7e-05																											0.00014	9e-05							5e-05	0.00013	0.00017
CAG-313 sp000433035																	0.0008	0.01893	4e-05	7e-05	0.00021	0.00012					0.00197	0.00211					0.00024	3e-05	0.00193	0.00215							0.01441	0.00284			0.0084	0.00789
CAG-313 sp003539625											5e-05												0.00265	0.00223													0.01922	0.00507
CAG-313 sp900539265	8e-05	8e-05	0.00014	7e-05	0.0002	0.00025	9e-05	0.0001	0.00011				9e-05	6e-05	0.00014	5e-05		0.00031			0.00921	0.00628		8e-05			0.00012	9e-05			6e-05		7e-05	4e-05	9e-05		0.00017	7e-05		0.0001	6e-05	5e-05	0.00046	6e-05			0.00017	0.00016
CAG-313 sp900760745
CAG-314 sp000437915	5e-05																				0.00943	0.00961	0.00124	0.00087			0.01064	0.00799					0.00124	0.00036	0.01237	0.00846	0.00043	8e-05									0.00319	0.00382
CAG-314 sp900551395
CAG-317 sp000433215	0.00014	0.0001	0.00018	0.0002						9e-05			0.00012	0.00018		2e-05					0.00026	0.00019	0.00013	8e-05							0.00016		4e-05	8e-05			5e-05	9e-05			4e-05		0.00051	0.00052	0.00046	0.0002	0.00017
CAG-317 sp000433535			4e-05	4e-05			0.00029	0.0003		4e-05					3e-05	6e-05	0.00036	0.00066	5e-05					5e-05																				0.00017
CAG-317 sp900543415									4e-05	8e-05						4e-05	9e-05	0.00016	6e-05															2e-05	8e-05	6e-05							0.00019	0.00063	6e-05				7e-05
CAG-345 sp000433315
CAG-349 sp001940895
CAG-349 sp003539515									0.00056				0.0002	0.00049								4e-05	0.0038	0.00259	0.00056	0.00081					0.00023		0.00012	6e-05	3e-05	5e-05	0.00071	0.00236	0.00093	0.00081
CAG-353 sp900066885				9e-05					3e-05								0.00012	6e-05			0.00052	0.0001					0.00205	0.00081		4e-05	0.00333			3e-05			7e-05	8e-05					0.0001	5e-05	0.0025	0.01005
CAG-353 sp900768995
CAG-354 sp001915925	0.00059	0.0006							2e-05												0.00219	0.00227	0.0007	0.00071			0.01125	0.01326																			0.01593	0.0051
CAG-354 sp900552655					0.0002				6e-05								0.00011	0.01591			0.00021	0.00016	8e-05	7e-05	0.00014		0.00018	0.0002											0.00031	0.00036							5e-05
CAG-354 sp900553015	0.00039	0.00052								6e-05						4e-05					0.00144	0.00132	0.0017	0.00164			0.00704	0.00808																			0.00121	0.00038
CAG-354 sp900555085
CAG-354 sp900754085																		0.00093									0.00018	0.00026
CAG-354 sp900759015	0.00015	0.00016																			0.00043	0.0005	0.00048	0.00048			0.00261	0.0035																			0.00031	7e-05
CAG-390 sp000437015
CAG-390 sp003523225															6e-05	0.00022
CAG-390 sp900753295
CAG-41 sp900066215	0.00011	9e-05	0.00106	0.00135	0.00122	0.00059			0.00032	0.00183	0.00012		0.00248	0.00101	0.00042	0.00067	0.00148	0.0008	0.00098	0.00063	8e-05	6e-05	0.00098	0.00092	0.00026		0.00055	0.0003	0.00023	9e-05	0.00022		0.00077	0.00042			0.00067	0.00039		7e-05	0.00086	0.0024	0.00055	0.00012	0.00012	0.00023	0.00058	0.00024	0.00138
CAG-411 sp000437275	0.00011	0.00016	0.00042	0.00035	0.00087	0.00114	9e-05	0.00012	0.00091	0.00014	0.00011	7e-05	0.00021	0.00032	0.0002	0.00018	7e-05	0.00014	0.0002	0.00016					0.0007	0.00114	6e-05	0.00011	7e-05	5e-05			0.00072	0.00043	4e-05		0.00038	0.00031	0.00089	0.00085	6e-05	5e-05	7e-05	0.00011		7e-05			0.00015
CAG-417 sp000432835											9e-05	8e-05									6e-05	6e-05					7e-05	6e-05													0.0001	0.00015		5e-05	5e-05				0.02692
CAG-433 sp000433675	0.00049	0.00024																					0.00023	0.0002											0.00031	0.00051
CAG-433 sp900546245	0.00021	0.00013																					0.0007	0.00128											0.00014	0.00023
CAG-448 sp000433415
CAG-448 sp003150135										3e-05											0.00027	0.0003	0.00209	0.00069			0.00016	0.00011			8e-05				0.00057	0.00043	0.00273	0.00037					0.00302	0.00078	0.0027	0.00126	0.00018	0.0001	0.00025
CAG-449 sp000432895
CAG-449 sp900551385		5e-05																										5e-05
CAG-45 sp000438375	8e-05	0.00014			5e-05				6e-05	0.00033					4e-05	9e-05	4e-05		6e-05												0.0001			7e-05	4e-05		5e-05
CAG-451 sp000438295																							0.00332	0.00434									0.00035	0.00046	4e-05
CAG-451 sp900758495
CAG-451 sp900760545										5e-05						2e-05							6e-05	0.00011
CAG-452 sp000434035																																			0.00402	0.0074
CAG-452 sp900770415																																			0.00037	0.00078
CAG-460 sp000437315																							0.00589	0.00668			0.0045	0.00542
CAG-460 sp000437355														5e-05									0.0005	0.00062											0.00276	0.00253
CAG-460 sp000438075																							0.00271	0.00297											0.00052	0.00054									0.00069	0.0011
CAG-460 sp900544625																							0.00849	0.00892											7e-05	8e-05
CAG-460 sp900546715																2e-05	4e-05	7e-05					0.0003	0.00054			5e-05
CAG-460 sp900551525																							0.00015	0.00017											6e-05
CAG-460 sp900751815																							0.00014	0.00023
CAG-462 sp003489705			4e-05														5e-05	5e-05															0.00154	0.00206															0.00014
CAG-462 sp900291465													5e-05	4e-05		2e-05							0.00017	0.00015					4e-05	4e-05				5e-05													9e-05	0.0002
CAG-462 sp900765575								3e-05																			0.00109	0.00056
CAG-465 sp000433135
CAG-465 sp000433335																					7e-05	7e-05
CAG-465 sp000433755																																																	0.00699
CAG-465 sp900554875							7e-05	7e-05																	4e-05																								0.00011
CAG-475 sp000434435												0.0001											0.04354	0.0215											0.0046	0.00619
CAG-475 sp900547975																					6e-05	4e-05	0.00011	8e-05											4e-05	0.00012
CAG-475 sp900548005										4e-05										5e-05			6e-05	6e-05											4e-05													4e-05
CAG-475 sp900549225																							0.00029	0.00012											8e-05	0.00012
CAG-475 sp900550855																							0.0002	0.00015
CAG-475 sp900550915																							0.0001	6e-05
CAG-475 sp900551145																							5e-05
CAG-475 sp900763875																							0.0002	5e-05
CAG-475 sp900769205																							6e-05
CAG-484 sp000431315																																							3e-05								0.00027	0.00115
CAG-484 sp900321895
CAG-484 sp900554385		5e-05
CAG-485 sp000437495
CAG-485 sp001701295
CAG-485 sp002361235																																					0.00126	0.00096
CAG-485 sp002491165
CAG-485 sp900321585																																					0.00067	0.00048
CAG-485 sp900541835																											0.00039	0.0003
CAG-485 sp900542185																																					0.00023	0.00017
CAG-485 sp900547755
CAG-485 sp900549375																													4e-05									4e-05
CAG-485 sp900550645																					4e-05																				3e-05								5e-05
CAG-485 sp900552315
CAG-485 sp900554345
CAG-485 sp900554845	0.00023	0.00019	4e-05	5e-05	4e-05			5e-05	0.00015	0.00017			0.0002	0.00012		3e-05	8e-05	0.00013			0.00014	8e-05	0.00011	9e-05			6e-05	0.00013	0.00018	0.0002	0.00031		0.00016	0.00013	9e-05	5e-05	0.00016	0.00025			7e-05	0.0001	0.00012	0.00028	0.00035	0.00036	0.00018	0.00029
CAG-485 sp900555915																													0.0002	0.00011
CAG-485 sp900556595
CAG-485 sp900759795
CAG-485 sp900760735																																					0.00214	0.0018
CAG-485 sp900760815																																					5e-05
CAG-485 sp900760885
CAG-485 sp900761855																																					0.00145	0.00141
CAG-485 sp900766975
CAG-485 sp900767075																	0.00013	6e-05																	7e-05	9e-05	5e-05
CAG-488 sp000434055																							0.00259	0.00477
CAG-488 sp000434915																							8e-05	0.00013
CAG-488 sp003486665																							9e-05	8e-05
CAG-488 sp900539465
CAG-488 sp900554995																							5e-05	0.0001			4e-05	4e-05									6e-05	5e-05
CAG-492 sp000434015																						7e-05
CAG-492 sp000434335										3e-05					3e-05								0.00077	0.00093																					0.00103	0.00639
CAG-492 sp900553225																																																	0.00014
CAG-492 sp900557045																					0.00019	0.00021	8e-05	9e-05
CAG-492 sp900557195
CAG-495 sp000432275													0.00141	0.00042											0.00014																0.0082	0.01108
CAG-495 sp000436375							0.00064	0.0083			0.00586	0.00039																	0.0048	0.00548	0.00163		0.00168	0.00032	6e-05								0.0035	0.00115			0.00705	0.00878
CAG-495 sp001917125								0.0002										0.00018									6e-05				5e-05																	5e-05	0.00023
CAG-495 sp900538765										2e-05				3e-05																												5e-05
CAG-495 sp900540425								4e-05			7e-05		0.00075	0.00084																											5e-05	8e-05
CAG-495 sp900551585																8e-05	4e-05								5e-05	8e-05
CAG-495 sp900762585
CAG-510 sp000434615		3e-05													7e-05	5e-05							0.01253	0.02046							3e-05
CAG-510 sp900550475									2e-05	4e-05				4e-05		4e-05																						3e-05
CAG-510 sp900551115
CAG-521 sp000437635																																											0.00095	0.00307
CAG-521 sp002329575																																													0.00035	0.00027
CAG-521 sp900544345
CAG-521 sp900545335
CAG-521 sp900546995
CAG-521 sp900553105
CAG-521 sp900554675
CAG-521 sp902388655
CAG-533 sp000434495																							5e-05	5e-05
CAG-533 sp004563275
CAG-533 sp900551105
CAG-533 sp900553855																																					0.00014	9e-05
CAG-552 sp000435495
CAG-557 sp000435275																																																0.00016
CAG-56 sp900539525									3e-05	9e-05																																		7e-05
CAG-56 sp900752065			3e-05				4e-05	5e-05									4e-05	5e-05		7e-05	0.0001	7e-05						7e-05	0.00012	0.00025	8e-05		0.00013	0.00023				6e-05			5e-05	4e-05	5e-05	6e-05					8e-05
CAG-56 sp900762665
CAG-568 sp000434395
CAG-582 sp000435515
CAG-582 sp900760845			8e-05									5e-05					5e-05	5e-05	6e-05	6e-05	8e-05	0.00011		0.00012													0.0001	0.00012			0.00012	0.00014			9e-05
CAG-590 sp000431135		3e-05	0.0001	7e-05															4e-05																			5e-05
CAG-590 sp900544905		3e-05								4e-05
CAG-590 sp900548855	4e-05	7e-05												4e-05					7e-05	5e-05			0.00019	0.00011							8e-05						4e-05	4e-05			7e-05						0.00021	0.00013	6e-05
CAG-590 sp900552885
CAG-590 sp900769115	0.00027	0.00037	0.00075	0.00072						7e-05			0.00021	0.00015		2e-05	5e-05						5e-05	0.00011													8e-05	0.00026					7e-05
CAG-594 sp000434835
CAG-594 sp900759985
CAG-594 sp900766325
CAG-594 sp900771805																					8e-05	6e-05		6e-05											4e-05	0.00011	9e-05	7e-05
CAG-594 sp900772415
CAG-603 sp900066105	6e-05	5e-05							6e-05	0.00011						4e-05	4e-05	6e-05						8e-05													5e-05				7e-05
CAG-605 sp000433255
CAG-605 sp000433475																					0.00087	0.00132		8e-05																					0.00046	0.00192
CAG-605 sp900545005
CAG-611 sp000434175																																			0.00051	0.00057								6e-05
CAG-611 sp900552235																						4e-05													0.00183	0.00242
CAG-617 sp000431275																													9e-05	7e-05								4e-05	4e-05			4e-05
CAG-617 sp000438115																			5e-05	9e-05
CAG-617 sp900553285	0.00012	0.0001	4e-05								6e-05	7e-05				2e-05	8e-05	8e-05											0.0001	4e-05				2e-05								4e-05			0.00025	0.00026			5e-05
CAG-628 sp000438415																																			8e-05	0.00017	0.00157	0.00114
CAG-628 sp003524085																																			0.00202	0.00337	0.03081	0.02091
CAG-628 sp900553835
CAG-631 sp000433015
CAG-631 sp900754115			3e-05																																								5e-05
CAG-631 sp900762575								4e-05	2e-05					3e-05	9e-05	3e-05		0.00015	0.00022	0.00013			0.00011	0.00016											0.00028	6e-05	0.00036	6e-05							6e-05	0.00011	7e-05	7e-05
CAG-632 sp000431515
CAG-632 sp002406015	0.00012	0.00013							3e-05	3e-05						1e-05																			4e-05
CAG-632 sp900539185
CAG-698 sp000431235
CAG-710 sp000432595
CAG-724 sp003524145																							0.00012												0.00017	0.0002
CAG-724 sp900551005		5e-05	0.00015	8e-05				5e-05		2e-05	0.00042	0.00039							0.00013	0.00011	0.00018	0.00017						4e-05						5e-05	4e-05		0.00012	0.0001					0.00018	9e-05	4e-05				0.00024
CAG-762 sp000432575																							0.0026	0.00327											0.00424	0.00201
CAG-762 sp900551315																							0.00012	0.00011											0.0002	0.0003	8e-05
CAG-776 sp000438195																															0.00075
CAG-776 sp900549285
CAG-776 sp900758895		3e-05								3e-05														5e-05											0.00089	0.0008
CAG-791 sp000431495
CAG-791 sp900315055
CAG-793 sp000433915																																													0.00079	0.00086
CAG-793 sp900557475																					0.00016	0.00023
CAG-81 sp000435795		7e-05	0.00032	0.00069	0.00114	0.00112	0.00386	0.00125	0.00025	0.00791	0.00011	0.00018	0.00076	0.00072	0.00057	0.00132	0.0062	0.0004							0.00011		0.0001		0.00078	0.00074	9e-05		0.00032	0.00037			0.00059	0.00272					0.0055	0.00372	0.00061	0.00033	0.00144	0.00096	0.00012
CAG-81 sp900066055	0.00087	0.0011	0.00067	0.00083	0.00066	0.00038			0.00025	8e-05	8e-05		0.00025	0.00036	0.0002	0.00035	6e-05		0.0002	0.00051	0.00011	8e-05		0.00017			0.00017				0.00015		0.00022	9e-05	0.00014	0.00012	0.00047	0.00017	0.00025	0.00033	0.00121	0.0007			9e-05	0.00022	0.00041	0.00071	0.00071
CAG-81 sp900066535	0.00231	0.00287	0.00199	0.00271	0.00207	0.00136	0.00025		0.00074	0.00015			0.00124	0.00155	0.00022	0.00055	0.00014		0.00019	0.00055			0.00018	0.0003			0.00018	9e-05			0.00087	0.00223	0.00018	7e-05			0.00115	0.00034	0.00126	0.00181	0.00348	0.00223	0.00018		9e-05	0.00016	0.00026	0.0004	0.00257
CAG-81 sp900066785	0.0001	0.00016	0.00022	0.00038	0.00016	0.00011	0.00018		0.00014	8e-05			0.00039	0.00052	0.00099	0.00175	7e-05		0.001	0.0029			0.00021	0.00021				6e-05			9e-05		0.00014	5e-05			0.00025	9e-05	8e-05	0.00012	0.00036	0.00023	0.0001	7e-05		0.00014	0.00025	0.00027	0.00016
CAG-81 sp900541255	0.0001	8e-05		5e-05													5e-05	4e-05
CAG-81 sp900556965									2e-05	2e-05						4e-05
CAG-822 sp000432855					0.00018	8e-05			2e-05																4e-05						5e-05								0.00029	0.00031
CAG-822 sp900546055
CAG-826 sp000437235
CAG-83 sp000431575	0.00028	0.00025	0.00019	0.00039	0.00076	0.00061	0.00018	0.00013	0.00085	0.00233			0.00018	0.00058	5e-05	8e-05	7e-05	7e-05			0.00103	0.00041	0.00031	0.00027				0.0001						4e-05	4e-05		0.00086	0.00142	0.0001	0.00049		5e-05	0.00017	0.00022	0.00067	0.00042	0.00099	0.00017	0.00032
CAG-83 sp000435555	0.00612	0.00272	0.00669	0.01259	7e-05		0.00015	0.00014	7e-05	0.00012			0.06505	0.01838	5e-05	5e-05	0.00062	0.00015			0.00125	0.00072	0.00771	0.00675	0.00015		0.0163	0.01984	6e-05	0.00012	0.0002		0.00795	0.01432	0.00606	0.00531	0.0001	0.00012			0.00011	0.00013	0.02099	0.01066	0.00042	0.0002	0.0133	0.00725	0.02341
CAG-83 sp000435975	0.00075	0.00051	0.0012	0.00151			8e-05	0.00039	7e-05	0.00013			0.00013	6e-05	0.0026	0.00464	0.00775	0.00759		6e-05	0.00092	0.00049	0.00464	0.00584			0.00363	0.00446	5e-05	0.0001	5e-05		0.00098	0.00099	0.01088	0.01854	0.0001	0.00011			0.00075	0.00086	0.00135	0.00157	0.00014	0.00017	0.0007	0.00073	0.03029
CAG-83 sp001916855	0.00507	0.00342	0.00835	0.01182			0.00056	0.00247	4e-05	6e-05			0.00011		0.00014	0.00026	0.04183	0.04368			0.00686	0.00406	0.00022	0.0003			0.00035	0.00039					0.00674	0.0068	0.00054	0.00099					0.0041	0.0043	0.01028	0.01088			0.00462	0.00519	0.00144
CAG-83 sp003487665	0.00013	5e-05	4e-05	0.00011				7e-05					0.00105	0.00031	3e-05	2e-05	9e-05	5e-05					0.00031	0.00026			9e-05	0.00016					9e-05	0.00024	0.0001	0.00011							0.00021	0.00028	9e-05		0.0002	0.0001	0.00015
CAG-83 sp003539495	5e-05												0.00047	0.00016		3e-05	7e-05				0.0001	8e-05	0.00011	7e-05				8e-05					0.00012	0.00014	8e-05	0.00011							0.0001	0.00014	8e-05		0.00182	0.00098	0.00015
CAG-83 sp900313295																	4e-05																	4e-05
CAG-83 sp900545495	0.00016	0.00012	6e-05	0.00013			0.00013	0.00011					0.00037	0.00012		3e-05	0.0004	0.00018			0.00013	8e-05	0.00139	0.00173			8e-05	0.00011	6e-05	0.0001	8e-05		0.00015	0.00026	0.00255	0.00415		7e-05				6e-05	0.02398	0.05285	0.00919	0.00207	0.00049	0.00044	0.00041
CAG-83 sp900545585	0.00458	0.00296			0.00014	0.00015	0.00016	0.00011	3e-05		6e-05		0.00068	0.00024			0.03142	0.0084			8e-05	9e-05	0.00161	0.00229			0.00044	0.0004	7e-05	0.00012	0.0001		7e-05	0.00012	0.00027	0.00023	6e-05	0.00016					0.00015	0.00018	0.00047	0.00023	0.0065	0.00405	0.00062
CAG-83 sp900547745	0.00012	4e-05		7e-05			0.00775	0.00787		3e-05			0.00876	0.00097		2e-05	0.00028	0.00011			8e-05		0.00012	7e-05			0.00058	0.00055			8e-05			7e-05	0.00023	0.00025							0.00023	0.00021	0.0003	0.0001	0.00023	0.00025	0.0002
CAG-83 sp900548615	0.0001	0.00011	7e-05	9e-05			6e-05	5e-05		5e-05			0.00016	8e-05		2e-05	0.00031	0.00017			7e-05	8e-05	0.01255	0.01332			0.00031	0.00038	5e-05		0.00925	0.01081	0.00163	0.00239	0.00841	0.00944		5e-05				7e-05	0.0004	0.00053	0.00076	0.00022	0.03227	0.0317	0.0041
CAG-83 sp900549395	6e-05	6e-05	0.00014	0.00021			0.00159	0.00072		6e-05			0.00227	0.00082		2e-05	0.00072	0.00082			9e-05	7e-05	0.00086	0.00145			0.00011	0.00011	4e-05	8e-05	0.0002		0.00033	0.00039	0.00076	0.00107	9e-05	0.00011					0.00277	0.004	0.00078	0.00048	0.00071	0.00052	0.00139
CAG-83 sp900550585	5e-05	4e-05					5e-05						0.00026				0.00035	0.00011						5e-05					5e-05	0.00012				6e-05	0.0001	8e-05	0.00014	0.00013					0.00024	0.00039	0.00019		0.00021	0.00012
CAG-83 sp900550615	6e-05																0.0002	5e-05											4e-05																		5e-05
CAG-83 sp900551355								4e-05					9e-05				8e-05																										0.00032	0.00042	0.00049
CAG-83 sp900551995	6e-05	5e-05	5e-05	9e-05			5e-05	6e-05	2e-05	3e-05			0.00038	0.00013		2e-05	0.0001	5e-05			4e-05	4e-05	0.00017	0.00011			0.00011	8e-05			7e-05		0.00012	0.00017	0.00013	0.0001		9e-05			4e-05		0.0001	0.00019	0.00013		0.00026	0.00019	5e-05
CAG-83 sp900552475			0.00162	0.00431			5e-05		0.00097	0.00371					0.00024	0.00048	0.00387	0.00132			8e-05	8e-05		5e-05			0.00031	0.00026	0.00414	0.0058				4e-05	0.00014	0.00013					0.00036	0.00019	0.00102	0.00037	0.00524	0.00226	0.00015	0.00013
CAG-83 sp900552725	7e-05	6e-05	5e-05	0.00015			7e-05	4e-05		7e-05			0.00037	0.00014		3e-05	0.00026	0.0002			0.00016	0.00016	0.00041	0.00048			0.00014	0.00015		6e-05	0.00019		0.00014	0.00019	0.00093	0.00095	8e-05	9e-05					0.00013	0.00016	0.00021		0.00055	0.00044	0.00031
CAG-83 sp900554275	0.00024	0.00026	0.00026	0.00031	0.00046	0.00054	6e-05	8e-05	0.00013	0.00019			0.00088	0.00047	6e-05	0.00012	0.00064	0.00022			0.0002	0.00022	0.00051	0.00061			0.00017	0.00018	0.00051	0.00081	0.00011		0.0003	0.00044	0.00102	0.00169	7e-05	0.00014					0.0005	0.00056	0.00037	0.0004	0.00042	0.00033	0.00033
CAG-83 sp900555735	6e-05	3e-05		9e-05			5e-05						9e-05				8e-05				0.00022	0.0002	0.0002	0.0002			9e-05	9e-05		6e-05	0.00026		9e-05	0.0001	0.00044	0.00048		5e-05					0.00052	0.00049	0.00013		0.00085	0.00057	0.0002
CAG-83 sp900556015		3e-05	5e-05										0.00024	5e-05			4e-05				0.0001	0.00011	0.00097	0.00065			7e-05	5e-05					9e-05	0.00012	0.00036	0.00038							6e-05		0.0001		6e-05	9e-05	0.00012
CAG-83 sp900756715																	0.00016	0.00016																	3e-05														8e-05
CAG-83 sp902388735										3e-05																									4e-05		4e-05										4e-05
CAG-831 sp000432775								4e-05													0.00012	7e-05								0.00019											4e-05
CAG-831 sp900544175																					9e-05	8e-05											6e-05	0.00013													4e-05
CAG-831 sp900550465
CAG-831 sp900769885
CAG-831 sp900771335
CAG-831 sp902388455
CAG-841 sp000437375
CAG-841 sp002479075
CAG-841 sp900544285																							0.02224	0.00873																							6e-05
CAG-873 sp001701165																3e-05
CAG-873 sp002493945
CAG-873 sp004552485
CAG-873 sp004552725
CAG-873 sp009775195
CAG-873 sp900540625													6e-05
CAG-873 sp900541865
CAG-873 sp900548975																																					0.00118	0.00076
CAG-873 sp900550395
CAG-873 sp900554265
CAG-873 sp900554715
CAG-873 sp900555715																														9e-05
CAG-873 sp900755985
CAG-873 sp900759825													0.00033	0.00088
CAG-877 sp000433455
CAG-877 sp900548695																							5e-05	8e-05
CAG-877 sp900552495																																				6e-05
CAG-877 sp900554305							0.0001	5e-05																							0.01059	0.00545			4e-05	9e-05
CAG-877 sp900554315																															0.00021				0.00468	0.00678	8e-05
CAG-877 sp900753325																								0.00012			0.00019	0.0002
CAG-877 sp900768815																																						3e-05
CAG-878 sp000432255
CAG-882 sp000435595	5e-05	4e-05																	5e-05			4e-05	5e-05											2e-05
CAG-882 sp003486385		3e-05																																			4e-05	3e-05			4e-05
CAG-882 sp900545175		2e-05					4e-05									2e-05								5e-05
CAG-882 sp900545455
CAG-884 sp000433875
CAG-914 sp000437895																																			0.00568	0.01565	0.01094	0.00672
CAG-917 sp000437555																																			6e-05
CAG-95 sp000436115	0.0001	5e-05			0.00013	0.00011			9e-05					0.0001		3e-05									4e-05		0.00059	0.00085	4e-05	4e-05			0.00013	7e-05	0.00105	0.00081			0.00016	0.00019		4e-05						6e-05
CAG-95 sp000438155	0.00011	8e-05	6e-05	0.0001									0.0001	6e-05	0.00033	0.0001					0.00019		0.00438	0.00186			0.0001	0.00016			0.00044	0.00124	6e-05	5e-05							4e-05	9e-05	0.00058				0.00438	0.0055
CAG-95 sp900066375	0.00024	0.00042	0.00029	0.00021			9e-05	0.00012	3e-05	6e-05			0.00081	0.00049	4e-05	9e-05	5e-05						0.00074	0.00044							0.00028		6e-05	5e-05			0.00026	0.00021			0.00065	0.00077	0.00017		7e-05	0.00016	0.00012	0.0002	7e-05
CAG-95 sp900553305		4e-05																					0.00022	0.00015																							0.00022	0.00018
CAG-95 sp900554925	4e-05	5e-05								2e-05																											8e-05	5e-05				7e-05
CAG-964 sp000435335																							0.00023	0.00028																			0.00022	0.00056
CAG-964 sp902789345																																							5e-05	6e-05
CAG-988 sp003149915																					0.01188	0.01509	7e-05	0.00012							0.00774	0.00479			0.00843	0.00809
CHH4-2 sp002899675																			0.00208	0.00115
COE1 sp001916965		8e-05			7e-05			3e-05	5e-05	5e-05				4e-05	5e-05	0.0001	0.00093	7e-05					9e-05	7e-05							0.00086			2e-05				3e-05			0.01206	0.00706			6e-05	0.0001		9e-05
COE1 sp900753305	0.0001	0.00017	3e-05				6e-05		4e-05	0.00013					5e-05	0.00013	8e-05		4e-05					8e-05							9e-05						7e-05	8e-05			0.00051	0.00034
Caecibacter hominis	4e-05				7e-05																												0.00011	0.00023
Caecibacter massiliensis																											0.00012	0.00011
Caecibacter sp003467125	0.00042	0.00056														2e-05
Caecibacter sp900549385
Campylobacter fetus
Campylobacter_A concisus_F
Campylobacter_A concisus_R
Campylobacter_A concisus_W
Campylobacter_B hominis
Campylobacter_B sp900539505
Campylobacter_B ureolyticus
Campylobacter_D jejuni
Caproiciproducens sp000752215
Caproiciproducens sp900546895
Catenibacillus sp900553975							7e-05	6e-05									7e-05	7e-05
Catenibacillus sp900557175
Catenibacillus sp902363555	0.00012	7e-05					6e-05	3e-05				6e-05	9e-05	8e-05			4e-05														6e-05																		5e-05
Catenibacterium mitsuokai										4e-05							6e-05																		0.00841	0.00897
Catenibacterium sp000437715																																			0.00161	0.00156
Catenibacterium sp900540665																																			0.00075	0.00065
Catenibacterium sp900540685																																			0.00063	0.00053
Catenibacterium sp900764565																																			0.00058	0.0006
Catenibacterium sp900764725																																			0.00032	0.00032
Caulobacter sp903900155
Cedecea davisae
Cellulosilyticum sp900556665
Cetobacterium_A somerae
Cetobacterium_A sp900766645
Chimaeribacter arupi
Christensenella hongkongensis																	0.00013	6e-05
Christensenella minuta							6e-05	6e-05		0.00013							0.00024	5e-05																				3e-05						0.00011
Christensenella sp001678845
Christensenella timonensis
Chryseobacterium gambrini
Citrobacter braakii																														6e-05																0.00014
Citrobacter europaeus
Citrobacter freundii
Citrobacter gillenii															6e-05
Citrobacter portucalensis
Citrobacter portucalensis_A
Citrobacter werkmanii
Citrobacter youngae
Citrobacter_A amalonaticus
Citrobacter_A farmeri
Citrobacter_A sedlakii
Citrobacter_A sp009363175									2e-05	0.00012
Citrobacter_B koseri																																						6e-05
Cloacibacillus evryensis							0.00062	0.00086									0.00072	0.00482					0.00014	0.0002			9e-05							2e-05	7e-05	5e-05								7e-05					5e-05
Cloacibacillus porcorum																											0.00011	4e-05					9e-05	0.00021									0.0004	0.0035
Clostridioides difficile
Clostridioides difficile_A
Clostridium baratii
Clostridium beijerinckii
Clostridium butyricum
Clostridium celatum																					8e-05													2e-05			7e-05	0.0001
Clostridium cuniculi									3e-05																			0.00016									6e-05
Clostridium disporicum_A
Clostridium neonatale
Clostridium nigeriense
Clostridium paraputrificum															0.00011							9e-05
Clostridium saudiense					0.00062				8e-05						0.00015					7e-05	0.00088	0.00084					0.00053	0.00067		5e-05			0.0002	0.00078			0.00107	0.00084						5e-05					0.0001
Clostridium septicum
Clostridium sp000435835			8e-05	8e-05						2e-05						0.00059				0.0001	0.00039	0.00179	0.00021	0.00011			0.00032	0.00054					0.00041	0.0002	0.00015	0.0001	0.0002	0.00041				0.00027			0.00022		0.00021	0.00087	0.00011
Clostridium sp001916075			0.00114	0.00061											0.00039	3e-05	4e-05			0.00071	8e-05	8e-05	0.00018	0.00019	9e-05	0.00036	7e-05	0.00012							4e-05				0.00066	0.00016		0.00185			0.00103	0.00031			0.0013
Clostridium sp900539375														0.00067																					0.0009	0.00046					0.00019	5e-05			5e-05	0.00022
Clostridium sp900540255			3e-05		0.00027	9e-05			3e-05	0.00013		0.00012	0.00025	4e-05		0.00019	0.00018		0.00015	0.00104	0.00012	0.00013	9e-05	9e-05	0.00225		0.00014		0.00022	0.00015				5e-05	0.00028	0.00025	0.00021	0.00019	5e-05	0.0001	0.00039	0.00018		0.00016	0.00044	0.00027	0.00012	0.0008	0.00087
Clostridium sp900543325
Clostridium sp900547475																											5e-05
Clostridium sp900759995			8e-05	8e-05																				6e-05																				0.00061
Clostridium sp900766315															0.00011																						9e-05	7e-05					6e-05	0.00014
Clostridium sp900769625																2e-05
Clostridium tertium
Clostridium_A leptum	8e-05	6e-05			8e-05	0.00051	0.00042	0.00101	3e-05	0.00016	0.00023	0.0002		8e-05		6e-05	0.00021	0.00032			0.00017	0.00014	0.00043	0.00029	0.00057	0.00061	5e-05	6e-05	0.0002	0.00038	0.00017		0.00011	3e-05	0.0001	0.00014	0.00027	0.00024					0.00029	0.00064	9e-05		0.00063
Clostridium_AA polynesiense
Clostridium_AP scindens							0.0001	0.00013			0.00078	0.00104			5e-05	2e-05	4e-05	5e-05	0.00037	0.00011															4e-05									0.0001
Clostridium_AQ innocuum		4e-05		9e-05			5e-05	0.0002		0.00022	0.00036	0.00049					0.00018	0.00015	0.00036	0.0002	0.00015	0.00014			0.00011			6e-05		5e-05	0.0001			4e-05			8e-05	8e-05					0.00013	0.00023	6e-05
Clostridium_AQ sp000165065																													4e-05														6e-05	0.00011
Clostridium_AQ sp003481775																	9e-05	0.00021																										0.00013
Clostridium_AQ sp900552125	5e-05	5e-05						4e-05	6e-05	0.00017					4e-05	4e-05	0.00013								0.0001	0.00018					5e-05			3e-05													7e-05
Clostridium_B sp902809985
Clostridium_E jeddahense
Clostridium_E sporosphaeroides
Clostridium_F niameyense
Clostridium_J ihumii
Clostridium_J sp000821305
Clostridium_J sp900547625
Clostridium_J sp900548455
Clostridium_J sp902363375
Clostridium_L amazonitimonense
Clostridium_P massiliamazoniense
Clostridium_P mediterraneense
Clostridium_P perfringens										3e-05															9e-05												6e-05	0.00011					5e-05	0.00022	0.00035
Clostridium_P ventriculi														5e-05							0.00049	0.0002
Clostridium_Q saccharolyticum_A	0.00022	0.00029	0.00061	0.00064					8e-05	0.00012	0.00014	0.00021	0.00049	0.00053	4e-05	0.00011	0.00097	0.00054			0.00034	0.0002		0.00015			9e-05	0.00011	0.00029	0.00033	0.00042		8e-05	8e-05	0.00021	0.00019	0.00012	0.0001					0.00038	0.00017	8e-05	9e-05	9e-05	7e-05	0.00011
Clostridium_Q sp000435655							0.00522	0.0017	0.0001	6e-05	0.01343	0.01284													0.00293	0.0003
Clostridium_Q sp003024715	0.00296	0.00305	0.00066	0.00124	0.00177	0.00125	0.00013	5e-05	0.00167	0.00364	0.00061	0.00056	0.00364	0.0051	0.00218	0.0052	0.00187	0.00023			0.00018	9e-05	0.00103	0.00198			0.00117	0.0008	0.0003	0.00054	0.00206		0.00033	0.00058	0.00022	0.00013	0.00133	0.0012	0.00209	0.00315	0.00072	0.00055	0.0019	0.00144	0.00036	0.00061	0.00331	0.00069	0.00074
Clostridium_Q sp900547735											0.00018	7e-05													0.00038
Clostridium_Q symbiosum							0.0001	0.00022			0.00031	0.00018	5e-05	4e-05			0.00046	0.00066	0.00054	8e-05														3e-05							0.00044	0.00049	6e-05	7e-05	7e-05				6e-05
Clostridium_X cadaveris
Collinsella aerofaciens																								0.00081
Collinsella aerofaciens_A
Collinsella aerofaciens_E
Collinsella aerofaciens_F																					0.00226															0.00181
Collinsella aerofaciens_G
Collinsella aerofaciens_H
Collinsella aerofaciens_J																						0.00146							0.00215	0.00223
Collinsella aerofaciens_K
Collinsella aerofaciens_N
Collinsella bouchesdurhonensis																					0.00108	0.0007													9e-05	0.00024
Collinsella ihuae
Collinsella intestinalis																	0.00458	0.00238							0.00283																		0.0017	0.00058
Collinsella phocaeensis
Collinsella provencensis
Collinsella sp000434535																																		0.00044
Collinsella sp000763055
Collinsella sp002232035		0.0003								0.00059	0.00039	0.00058	0.00171	0.00112		0.00195													0.00118	0.00125			0.00119	0.00058	0.00103	0.00162							0.00165	0.00768			0.00255	0.00051
Collinsella sp002391315
Collinsella sp003436275
Collinsella sp003437035	0.00107	0.00042														0.00104	0.0011	0.00108																											0.00281
Collinsella sp003438495
Collinsella sp003439125
Collinsella sp003458415
Collinsella sp003459505
Collinsella sp003462685
Collinsella sp003466125
Collinsella sp003469185
Collinsella sp003469205
Collinsella sp003470665
Collinsella sp003471585
Collinsella sp003479805															7e-05	7e-05	0.00023	0.00014																									8e-05
Collinsella sp003487125
Collinsella sp008014645																	5e-05
Collinsella sp900539035
Collinsella sp900539735
Collinsella sp900540095
Collinsella sp900540845
Collinsella sp900540855
Collinsella sp900540875
Collinsella sp900540895
Collinsella sp900540905
Collinsella sp900540935
Collinsella sp900540945																0.00044
Collinsella sp900540985
Collinsella sp900540995
Collinsella sp900541015					0.00148	0.0025			9e-05													0.00066											0.00075						0.00096
Collinsella sp900541025
Collinsella sp900541035
Collinsella sp900541045
Collinsella sp900541055
Collinsella sp900541065
Collinsella sp900541125												0.00021								0.00013	0.00252	0.00136		0.00063					0.00081	0.00128				0.00052
Collinsella sp900541135
Collinsella sp900541145										0.00017
Collinsella sp900541185
Collinsella sp900541195
Collinsella sp900541205
Collinsella sp900541235
Collinsella sp900541245
Collinsella sp900541285												0.0003								0.00014
Collinsella sp900541475
Collinsella sp900541665
Collinsella sp900541685
Collinsella sp900541695
Collinsella sp900541725
Collinsella sp900541745
Collinsella sp900541785
Collinsella sp900541795
Collinsella sp900541875
Collinsella sp900541885
Collinsella sp900542125
Collinsella sp900542155
Collinsella sp900542165
Collinsella sp900542235
Collinsella sp900542275
Collinsella sp900542305
Collinsella sp900542315
Collinsella sp900542325
Collinsella sp900542555
Collinsella sp900542635
Collinsella sp900542825
Collinsella sp900542905
Collinsella sp900542945
Collinsella sp900542965
Collinsella sp900543025
Collinsella sp900543515
Collinsella sp900543605
Collinsella sp900543615
Collinsella sp900543845
Collinsella sp900544065
Collinsella sp900544095
Collinsella sp900544115
Collinsella sp900544135
Collinsella sp900544205
Collinsella sp900544225
Collinsella sp900544235
Collinsella sp900544425
Collinsella sp900544465
Collinsella sp900544725
Collinsella sp900544755				0.00155						0.00093										0.00012											0.00108																0.00125	0.0005
Collinsella sp900544845
Collinsella sp900544865
Collinsella sp900544875
Collinsella sp900544995																																												0.00155
Collinsella sp900545055
Collinsella sp900545075
Collinsella sp900545165
Collinsella sp900545445
Collinsella sp900545555
Collinsella sp900545605
Collinsella sp900545615
Collinsella sp900545745
Collinsella sp900545835
Collinsella sp900545875
Collinsella sp900545905
Collinsella sp900545995
Collinsella sp900546105
Collinsella sp900546115
Collinsella sp900546455
Collinsella sp900546825
Collinsella sp900547025
Collinsella sp900547125
Collinsella sp900547285
Collinsella sp900547345											0.00019
Collinsella sp900547505
Collinsella sp900547765
Collinsella sp900547805
Collinsella sp900547855
Collinsella sp900548075
Collinsella sp900548265
Collinsella sp900548365																					0.00042	0.00056
Collinsella sp900548515
Collinsella sp900548565
Collinsella sp900548935
Collinsella sp900549025
Collinsella sp900549085
Collinsella sp900549185
Collinsella sp900549195
Collinsella sp900549215
Collinsella sp900549245
Collinsella sp900549335
Collinsella sp900549345
Collinsella sp900549355
Collinsella sp900549455									0.00066	0.0032				0.00066
Collinsella sp900549535
Collinsella sp900549555
Collinsella sp900549655
Collinsella sp900550185										0.0002									0.0001	9e-05	0.00598	0.00371													0.00076
Collinsella sp900550205										0.00076
Collinsella sp900550355
Collinsella sp900550415												0.00022
Collinsella sp900550595
Collinsella sp900550815
Collinsella sp900550825
Collinsella sp900550835
Collinsella sp900551015
Collinsella sp900551195
Collinsella sp900551365
Collinsella sp900551555
Collinsella sp900551605
Collinsella sp900551635
Collinsella sp900551655
Collinsella sp900551665																	0.00269	0.00139							0.00098																		0.00092	0.00036
Collinsella sp900551815
Collinsella sp900552145		0.00014
Collinsella sp900552155																						0.00084
Collinsella sp900552295
Collinsella sp900552385
Collinsella sp900552685
Collinsella sp900552705
Collinsella sp900552755
Collinsella sp900552875										0.00035			0.00147						0.00015	9e-05							0.00102	0.00151	0.00121	0.00131	0.00196				0.00104								0.00153
Collinsella sp900552995
Collinsella sp900553165
Collinsella sp900553215
Collinsella sp900553415																																												0.00136
Collinsella sp900553705																																		0.00077
Collinsella sp900553935
Collinsella sp900554155
Collinsella sp900554255
Collinsella sp900554325
Collinsella sp900554465
Collinsella sp900554495
Collinsella sp900554585
Collinsella sp900554645
Collinsella sp900554655
Collinsella sp900554665
Collinsella sp900554985		0.00017
Collinsella sp900555355
Collinsella sp900555555																	8e-05	8e-05
Collinsella sp900555585
Collinsella sp900555745										0.00056
Collinsella sp900555765																	0.00021				0.00053													0.00019	0.00049	0.00066
Collinsella sp900555815
Collinsella sp900555955																				0.0002	0.00174	0.00086					0.0005								0.00073	0.00144							0.00108	0.00266
Collinsella sp900556205
Collinsella sp900556285												0.00028
Collinsella sp900556365
Collinsella sp900556415										0.00014
Collinsella sp900556445
Collinsella sp900556495																																		6e-05	5e-05	8e-05									6e-05
Collinsella sp900556515
Collinsella sp900556605
Collinsella sp900556705
Collinsella sp900557455
Collinsella sp900557505
Collinsella sp900751665
Collinsella sp900751695
Collinsella sp900751755
Collinsella sp900752015
Collinsella sp900752215
Collinsella sp900752425
Collinsella sp900752475
Collinsella sp900752545
Collinsella sp900754075
Collinsella sp900754275
Collinsella sp900754385
Collinsella sp900754435																																																0.00047
Collinsella sp900754445
Collinsella sp900754525
Collinsella sp900754745
Collinsella sp900755005
Collinsella sp900755685
Collinsella sp900756725
Collinsella sp900756765
Collinsella sp900757185
Collinsella sp900757205
Collinsella sp900757235
Collinsella sp900757265
Collinsella sp900757285
Collinsella sp900757385
Collinsella sp900757465
Collinsella sp900757495
Collinsella sp900757505
Collinsella sp900757595
Collinsella sp900757615
Collinsella sp900757705
Collinsella sp900758375
Collinsella sp900758845
Collinsella sp900758885
Collinsella sp900759045
Collinsella sp900759335										0.00025											0.00165	0.00125																						0.00116
Collinsella sp900759435
Collinsella sp900759565
Collinsella sp900760215
Collinsella sp900760245
Collinsella sp900760325
Collinsella sp900760905
Collinsella sp900761035
Collinsella sp900761085
Collinsella sp900761145
Collinsella sp900761155
Collinsella sp900761615
Collinsella sp900761945
Collinsella sp900761995
Collinsella sp900762015																																							0.0007
Collinsella sp900762325
Collinsella sp900762345
Collinsella sp900762355
Collinsella sp900765115
Collinsella sp900765185
Collinsella sp900766165
Collinsella sp900767675
Collinsella sp900768265
Collinsella sp900768795
Collinsella sp902362275
Collinsella sp902363125
Collinsella sp902364645
Collinsella sp902388345
Collinsella stercoris															3e-05	5e-05	0.0001	5e-05
Collinsella tanakaei									0.00011	0.00102	0.0035	0.00776	0.00023	0.00019																																			0.00059
Collinsella vaginalis
Comamonas kerstersii																																	8e-05	7e-05
Coprobacillus cateniformis								0.00063		2e-05													0.00079	0.00141																0.00012
Coprobacter fastidiosus	0.00026	0.00023	0.00017	0.00013	0.00038	0.00021	0.00016	0.00015	3e-05		6e-05		0.00011	9e-05	7e-05	6e-05		0.00013	0.00061	0.00041	6e-05		0.00016	0.00016			0.00057	0.00046	0.00047	0.00047	0.00051		6e-05	8e-05	4e-05		0.00023	0.00017			0.00023	0.00019	0.0008	0.00023	0.00077	0.00067	0.00116	0.00053	0.00455
Coprobacter secundus		3e-05							0.00067	0.00022			6e-05	6e-05							0.00078	0.00068	0.00139	0.00141			0.00074	0.00052	0.00016	0.00016					8e-05		6e-05	7e-05			0.00012	0.00013	0.00019	0.00019	0.00062	0.00109
Coprobacter sp900545915			4e-05	6e-05	0.00022	0.0002	4e-05	9e-05	4e-05						5e-05	2e-05			6e-05	6e-05	6e-05	4e-05					0.00013	9e-05					5e-05	3e-05	3e-05		0.00011	0.00014									6e-05		0.00032
Coprococcus eutactus		8e-05					5e-05		0.00011	0.00074				4e-05		4e-05					6e-05		0.00014	0.00018	0.00021	0.0002	8e-05	8e-05	4e-05	5e-05	0.00042			4e-05	8e-05		0.0001	9e-05			8e-05				0.00018	0.00021	5e-05		0.00018
Coprococcus eutactus_A			6e-05														3e-05				0.00035	0.00017		6e-05							0.005	0.00462
Coprococcus sp000154245	8e-05	9e-05		6e-05						3e-05						2e-05					0.00017	9e-05	0.00123	0.00159			0.0002				0.00018		0.00101	0.00116			0.002	0.0026							0.00064	0.00045	0.00051	0.00016
Coprococcus sp000433075			0.00013	5e-05						3e-05			0.0001	7e-05		1e-05															5e-05																4e-05
Coprococcus sp900066115	0.00044	0.0002		7e-05					0.0001	0.00019						8e-05	4e-05		5e-05		0.00054	0.00032	0.00365	0.00573			0.00072	0.00015	5e-05		8e-05		0.00014	0.00013			0.00754	0.00912			5e-05				0.00267	0.00173	0.00186	0.00055
Coprococcus sp900548215																															0.00017
Coprococcus sp900548315			7e-05	7e-05															0.00016	7e-05											0.00014												7e-05	6e-05
Coprococcus sp900761435
Coprococcus sp900767685																															0.00017
Coprococcus_A catus	0.00018	0.00031	0.00083	0.00081	0.00019	7e-05			0.00021	0.00127			0.00068	0.00054	0.00028	0.00053	0.00014	0.00011	0.0013	0.002	0.00059	0.00033	0.00128	0.00104			0.00058	0.00051	0.00028	0.001	0.00097		0.00034	0.00039	9e-05		0.00062	0.00045					0.00073		0.00028	0.00044	0.00173	0.00081	0.00052
Coprococcus_A sp900548825	0.00022	0.00023	0.0001	0.00014	0.00099	0.00047			5e-05	0.00015			7e-05	6e-05		8e-05	5e-05		0.00021	0.00026	8e-05	4e-05	0.00013	0.00012			0.00038	0.00015	0.00012	0.00024	0.00011		0.00014	0.00017	0.00022	0.00019	0.00036	0.00018					0.0001		0.00014	0.00014	0.00019	0.00011	0.00011
Corynebacterium amycolatum																																						3e-05
Corynebacterium aurimucosum_C
Corynebacterium kroppenstedtii_A
Corynebacterium provencense
Corynebacterium simulans
Corynebacterium sp900539985
Criibacterium bergeronii
Cronobacter malonaticus
Cronobacter sakazakii																																												5e-05
Cupriavidus metallidurans
Cutibacterium acnes
D5 sp900113995	5e-05	6e-05							2e-05												0.00145	0.00117	5e-05	8e-05									4e-05	5e-05	0.00014	0.00015	8e-05	0.00016					7e-05	0.00031	4e-05		0.00012	0.00016	0.00021
DNF00809 sp001552935
DONG20-135 sp009831105
DTU089 sp002440045																					4e-05																										5e-05
Desulfovibrio desulfuricans
Desulfovibrio desulfuricans_A
Desulfovibrio fairfieldensis																							0.00304	0.00233
Desulfovibrio legallii																											0.00087	0.00067																			5e-05
Desulfovibrio piger									0.00098	0.00233	0.00156	0.00195			0.00067	0.00098					0.00112	0.00101																					9e-05		9e-05	8e-05	0.00057	0.00034
Desulfovibrio piger_A										5e-05	0.00023	0.00035			9e-05	0.00017					0.0003	0.00023													0.00079	0.00094							0.00462	0.00117	0.0026	0.00255	0.01598	0.00791
Desulfovibrio sp002159665
Desulfovibrio sp900319575					0.00104	0.00051																											0.00041	0.0009
Desulfovibrio sp900540515
Desulfovibrio sp900546145					0.00012	7e-05																											7e-05	0.00012
Desulfovibrio sp900547595
Dialister hominis	0.00714	0.00532			0.00676	0.00542															0.01398	0.01273	0.02	0.02239	0.00018	0.0001			0.00292	0.0032			0.00596	0.00662			0.00303	0.00164
Dialister invisus									0.02796	0.07321	0.00839	0.00774	0.01888	0.0269		3e-05																					0.0012	0.00207			8e-05								0.01999
Dialister sp000434475
Dialister sp002320515	5e-05	6e-05																						5e-05	0.00104	0.00064
Dialister sp900538805		3e-05																			4e-05			7e-05	0.00015	8e-05								3e-05
Dialister sp900541485																																			7e-05
Dialister sp900541605
Dialister sp900543165																3e-05								6e-05
Dialister sp900543455
Dialister sp900545785
Dialister sp900547785
Dialister sp900557365
Dialister sp900759415
Dialister sp900765565																									0.00012	6e-05
Dialister succinatiphilus	5e-05								3e-05	0.00016				5e-05								4e-05	8e-05	0.00012	0.01663	0.01133
Dielma fastidiosa								5e-05		0.00014					9e-05		0.0001	0.00118							0.00029	0.00021								2e-05			7e-05							0.00022
Dielma sp001305055
Dorea formicigenerans	0.00077	0.0006	0.00037	0.0003	0.00106	0.00056	0.00061	0.00026	0.00033	0.00294	0.00029	0.00022	0.00092	0.00082	0.0013	0.00183	0.00131	0.00018	0.00123	0.00145	0.0002	0.00017	0.00056	0.00066	0.00063	0.00042	0.00065	0.00043		7e-05	0.00034		0.0003	0.00046	0.00036	0.00042	0.00068	0.00136	0.0003	0.00064	0.00036	0.00025	0.0028	0.00042	0.00174	0.00153	0.00331	0.00151	0.00033
Dorea_A longicatena	0.00125	0.00124	0.00172	0.00148	0.00112	0.00121	0.00021	0.00019	0.00156	0.01106			0.0019	0.00159	0.00298	0.00551	0.00065	0.00032			0.00068	0.00056	0.00391	0.00318	0.00451	0.00261	0.00126	0.00217	0.00165	0.00141	0.00019		0.00184	0.00209	0.00286	0.00352	0.0009	0.0018	0.001	0.00123	0.00013	0.0001	0.00268	0.00021	0.00304	0.00269	0.00292	0.00083	0.00572
Dorea_A longicatena_B	0.00026	0.00035	0.00025	0.00033	0.00131	0.00044	0.00223	0.00141	0.00024	0.00174			0.0004	0.00027	0.00036	0.00066	0.00677	0.00353			7e-05		0.00037	0.00022	0.00039	0.00022	0.00028	0.00037	0.00016	0.0001	0.00077		0.00031	0.00031	0.00064	0.00152	0.00023	0.00052	0.00014	0.00036	0.00081	0.0006	0.00321	0.0002	0.00053	0.0006	0.00094	0.0042	0.0006
Dorea_A sp900550865	4e-05	6e-05	4e-05		5e-05		8e-05		3e-05	0.00022					5e-05	9e-05	0.0002	8e-05							6e-05			5e-05		4e-05	3e-05		4e-05	5e-05		6e-05	5e-05	4e-05	3e-05			5e-05	0.00016		4e-05		5e-05	7e-05	0.00018
Dorea_B phocaeensis																																											0.00027	0.00013
Duncaniella dubosii	5e-05	3e-05	4e-05	4e-05	9e-05	9e-05	4e-05	6e-05	6e-05	7e-05						2e-05											4e-05				5e-05		5e-05	9e-05			0.00017	0.00019									8e-05	0.00011
Duncaniella sp001701225
Duncaniella sp900544535					0.00017	0.00021																											0.00017	0.00015					0.00034	0.00026
Duncaniella sp900549445																	9e-05	5e-05																													5e-05
Duncaniella sp900762315
Duodenibacillus massiliensis							9e-05	0.00165																															0.00261	0.00207
Duodenibacillus sp003472385								0.00018							0.00376	0.00467			0.00719	0.02377	0.0001	8e-05	0.00574	0.00453							0.00011				0.0001	0.00016							0.00209	0.00178					0.01155
Duodenibacillus sp900538905					0.00012	0.00017	0.00039	0.00191							0.00019	0.00022			0.00041	0.00119	0.00162	0.00108	0.00024	0.00015							0.00143	0.0014			0.00132	0.00174							7e-05	9e-05					0.00057
Duodenibacillus sp900542805																																													0.0002	0.00013
Duodenibacillus sp900544255					6e-05																										0.00257	0.00314			5e-05	0.0001
Duodenibacillus sp900544335																																													0.00149	0.00111
Duodenibacillus sp900552545
Duodenibacillus sp900552915
Duodenibacillus sp900762555
Duodenibacillus sp900767875
Dysgonomonas capnocytophagoides
Dysgonomonas gadei
Dysgonomonas mossii
Dysgonomonas sp900079735
Dysgonomonas sp900556485
Dysosmobacter sp000436875	5e-05	5e-05	7e-05	5e-05			0.0001	8e-05	2e-05	3e-05						8e-05	4e-05		5e-05				0.00049	0.00043	3e-05		0.0002	0.0004	0.00048	8e-05	0.00081	0.00116		2e-05	6e-05	6e-05											4e-05
Dysosmobacter sp001916835	0.00212	0.00188	5e-05	5e-05	0.00161	0.00175	5e-05		0.00074	0.00061	0.00019	0.00034	0.00114	0.00115	8e-05	0.00017	0.00011				8e-05	0.00012	0.00147	0.0018	0.00011		0.00162	0.00064			0.00227	0.0033	0.00111	0.00119	0.0001		0.00227	0.00122			0.0021	0.0012	0.00247		0.00137	0.00354	0.00443	0.00238	0.00071
Dysosmobacter sp004553545																							7e-05	8e-05																			0.00133				0.0004	0.00053
Dysosmobacter sp014297375	0.00044	0.00037	0.00024	0.00041	0.00055	0.00052	0.00109	0.00103	0.00026	0.0006	0.00175	0.00093	0.00066	0.00051	0.00023	0.00021	0.00209	0.00126	0.00023	0.00015	0.0001	0.0001		0.00014	9e-05	0.00012	0.00011	0.0001	0.00097	0.00049	0.0002		0.0001	0.00014			0.00067	0.00113			0.00018	0.00019	0.00027		0.00043	0.00036	0.00057	0.00019	8e-05
Dysosmobacter sp900542115	0.00047	0.00054	0.00106	0.00187	0.00052	0.00041	4e-05	4e-05	0.00022	4e-05			0.00033	0.00069			0.00071	6e-05					0.00017	0.00019			7e-05	8e-05	0.00014	0.00014	0.00064	0.0014	0.00018	7e-05			0.0007	0.00019	0.00018	0.00071	0.00063	0.00051	6e-05		0.00011	0.00016	0.00018	0.00024
Dysosmobacter sp900544105	0.00063	0.00053	0.00016	0.00017	0.00038	0.00042		4e-05	0.00018	0.00017			0.00037	0.00039		5e-05	0.00037	0.00024			7e-05	8e-05	0.0003	0.00051			0.00033	0.0002	0.00024	0.00021	0.00069		0.00026	0.00026	8e-05	0.0001	0.00034	0.00019			0.00043	0.00029	0.00073	0.0004	0.00029	0.00079	0.001	0.00072	0.0002
Dysosmobacter sp900544615	0.00012	0.00013	0.00011	0.00012	7e-05		5e-05	7e-05	5e-05	5e-05	8e-05	8e-05	0.00025	0.00012		2e-05	0.00018	9e-05			5e-05		0.00011	0.00013	0.00013	0.00014	0.00011	6e-05	5e-05	8e-05	9e-05		0.00011	0.00012	0.00014	0.0001	0.00041	0.00014			0.0001	0.00012	0.00016		7e-05	0.00024	0.00026	0.00025
Dysosmobacter sp900544955
Dysosmobacter sp900546705																													4e-05
Dysosmobacter sp900548505	6e-05	6e-05	0.00027	0.00041			6e-05	0.0001		5e-05	0.00012	0.00018		4e-05	7e-05	0.00012	0.00018	0.00011	9e-05	4e-05			6e-05		0.00016	7e-05			0.00023	6e-05	0.00019		5e-05	5e-05	4e-05			5e-05					0.00021				0.0001	0.00015	0.00011
Dysosmobacter sp900550685	7e-05	9e-05			8e-05	9e-05			2e-05	3e-05			0.00016	8e-05			5e-05						6e-05	0.00011							6e-05		6e-05	6e-05			6e-05				8e-05	5e-05	9e-05		5e-05		0.00012	8e-05
Dysosmobacter sp900551885																							0.00043	0.00035					0.00011						0.00046	0.00064											0.00039	0.00011
Dysosmobacter sp900556925			0.0001	0.00018	7e-05	0.00014	0.00162	0.00253			0.00018	0.00022	0.00037	8e-05			0.00021	9e-05	7e-05		0.00077	0.0004			0.0005	0.00091	0.001	0.00122	0.00113	0.00033	0.00013				0.00038	0.00053							0.00019				0.0001		0.00188
Dysosmobacter sp900752075							4e-05														0.00131	0.0006	0.00277	0.00228			0.00501	0.00616	4e-05	5e-05	0.00055			4e-05	4e-05	9e-05											0.0001	7e-05	0.00484
Dysosmobacter sp900763685																							0.00021	0.00035					4e-05														0.00017				6e-05	0.00012
Dysosmobacter sp900770295																																																4e-05
Dysosmobacter welbionis	0.00322	0.00275	0.00608	0.00725	0.00284	0.00271	0.00767	0.00777	0.0009	0.00074	0.01541	0.01501	0.00574	0.00378	0.00184	0.00308	0.0141	0.00488	0.01937	0.01303	0.00062	0.00071	0.00165	0.00168	0.00396	0.00414	0.00141	0.00163	0.01105	0.0029	0.00229	0.00223	0.0024	0.00326	0.00026	0.00022	0.00184	0.00234	0.00021	0.00039	0.00255	0.00362	0.00854	0.00091	0.00073	0.00092	0.00393	0.0009	0.00047
ER4 sp000765235	0.01411	0.01307	0.00849	0.00911	0.01608	0.02	0.00036	0.00028	0.00713	0.01097	0.00011	0.00014	0.02908	0.01952	0.00288	0.00404	0.04088	0.01021			0.00069	0.00071	0.00399	0.00431	9e-05		0.00649	0.00586	0.0018	0.00243	0.02886	0.0227	0.01068	0.01125	0.0027	0.00229	0.00468	0.01117			0.00213	0.00438	0.01567	0.00132	0.00419	0.00438	0.01373	0.01516	0.00114
ER4 sp003522105	0.00019	0.00011	0.00015	0.00015	0.00013	0.00016		4e-05	7e-05	0.00011			0.00023	0.00013		2e-05	0.00032	0.00011			0.00015	0.00017	0.00341	0.00614			0.00709	0.00615	0.00011	0.00014	0.00177	0.00215	0.0001	0.00011	0.00046	0.00032	0.0006	0.00097	0.0003	0.00033	9e-05	0.00013	0.00142	0.00035	0.01329	0.00935	0.00017	0.00031	0.00935
ER4 sp900317525	0.0019	0.00146	0.0038	0.00443			0.00099	0.00127	7e-05	7e-05			0.00781	0.00111			0.00014				0.00339	0.00309	0.00893	0.01087			0.00112	0.00113	0.01719	0.02488	0.00016		0.00214	0.00252	0.00037	0.00033	0.00088	0.00082				5e-05	0.00274	0.00081	0.00052	0.00079	0.01145	0.01001
ER4 sp900546295	8e-05	5e-05	6e-05	7e-05		7e-05			7e-05	7e-05			0.00011	6e-05			0.00026	8e-05					6e-05	0.00011			0.00012	8e-05			0.00015			7e-05	0.00012	0.00012		0.00012					0.00012		0.00014	9e-05	0.00017	0.00016	0.00015
ER4 sp900550165	0.00013	0.00014	0.00013	0.00012	9e-05	8e-05			9e-05	0.00014			0.00037	0.00024		3e-05	0.00041	0.00013			5e-05		0.00019	0.00013			0.0001	9e-05			0.00021		6e-05	8e-05			8e-05	0.00017			0.0001	0.00017	0.00015		0.0002	0.0002	0.00013	0.00015	0.00013
ER4 sp900552015	0.00023	0.0003	0.00034	0.00026	0.00033	0.00027			0.00016	0.00026			0.00046	0.00039	6e-05	6e-05	0.00091	0.00028					0.0001	9e-05			0.00018	9e-05		9e-05	0.00044		0.00018	0.0002	6e-05		0.0001	0.00041			0.00012	0.00026	0.00018		0.00027	0.00014	0.00028	0.00043	0.00012
ER4 sp900552375		3e-05	8e-05	8e-05									0.00022	3e-05							5e-05	6e-05	0.00013	0.00027					0.00025	0.00041			4e-05	7e-05				3e-05					7e-05	5e-05			0.00016	0.00018
ER4 sp900763705	0.00019	0.00011	0.0001	0.00012	0.0001	0.00017			5e-05	0.00011			0.00016	9e-05		3e-05	0.00031	0.00013					0.00011	0.00013			0.00021	0.00013	0.00013	0.00014	0.00034		0.0001	8e-05				0.00011				6e-05	0.0001		0.00038	0.00014	0.00025	0.00034	0.00014
ER4 sp900768135										3e-05							6e-05													4e-05				3e-05	0.00012	0.00012		4e-05					7e-05				4e-05		6e-05
Edwardsiella tarda
Eggerthella lenta								0.00012		6e-05	0.00558	0.01376					7e-05	0.00014	0.00147	0.00059					0.00056	0.0006												0.00013			0.00042	7e-05		7e-05	6e-05
Eggerthella sinensis												6e-05
Eggerthella sp014287365											0.0001	0.00021																						2e-05
Eisenbergiella massiliensis									3e-05	0.00105	0.00307	0.0013					0.00098	0.00112						8e-05					0.0006	0.00068			0.0003	0.00041			0.00016	7e-05					0.00062	0.00029	7e-05	8e-05	0.00028	0.00016
Eisenbergiella sp003478085																		0.00016																										8e-05
Eisenbergiella sp900066775	0.00146	0.00123	0.00139	0.00131	0.00207	0.00184	0.00036	0.00019	0.00098	0.00524			0.00056	0.00033	0.00036	0.00027	0.00244						0.00016	0.00033	6e-05		0.00483	0.00253	9e-05		0.00419	0.00404	0.00115	0.00059			0.00052	0.00089		0.0001	0.00062	0.00096	9e-05		0.00422	0.00188	0.00079	0.00027	0.00113
Eisenbergiella sp900539715	5e-05	5e-05								9e-05	0.00016	0.00016	0.0001	9e-05													8e-05	5e-05
Eisenbergiella sp900544445							0.00191	0.00136															0.00032	0.00035					0.0016	0.00032	6e-05																		0.00019
Eisenbergiella sp900548905																		0.00015
Eisenbergiella sp900550285											0.00656	0.00541
Eisenbergiella sp900555195			3e-05	9e-05								6e-05											0.0001	0.00011			0.0001	0.00015	0.00084	0.00031	0.00014		0.00015	0.00031	3e-05												6e-05		0.00081
Eisenbergiella tayi		3e-05	7e-05	6e-05	7e-05		0.00083	0.00124	8e-05	0.00038	0.00032	0.00113			0.00011	2e-05	0.00144	0.02194	0.00015	8e-05	0.00021	0.00033			0.00044	9e-05		4e-05	5e-05				0.00012	9e-05			6e-05	9e-05			0.00014	0.0001	8e-05	0.00258	0.00033	8e-05	0.00013	0.00011
Ellagibacter isourolithinifaciens			0.00105	0.00181			0.00024	0.00036		0.00047						8e-05					0.00324	0.00205	9e-05	5e-05									0.00021	0.00027	0.00037	0.00068									0.00045	0.00038
Ellagibacter sp900554945			0.00025	0.00051			9e-05	0.00015		0.0001	6e-05	0.00012				2e-05					0.00082	0.00061							7e-05					0.0001	0.0002	0.0002									0.00013
Emergencia sp900066695
Emergencia sp900551775	9e-05	9e-05	0.0001	0.00015		5e-05	0.00011	8e-05		3e-05	0.00022	0.00017	0.0001	8e-05		2e-05	0.00013	5e-05			0.00011	0.0001	0.0001	8e-05		6e-05	5e-05	7e-05	0.00012	0.00013	0.0001			6e-05	0.0001			4e-05			4e-05	9e-05	9e-05	0.0001			0.00011	0.00011
Emergencia timonensis							0.00013	6e-05									0.00014	8e-05																2e-05									0.00014	9e-05
Enorma massiliensis	6e-05	3e-05						4e-05											0.00258	0.00236	0.0014	0.00105	0.00154	0.00086	4e-05	0.00015									7e-05	0.00012							0.00011	0.00109			5e-05		0.0021
Enorma sp900538305																																	7e-05	5e-05
Enorma sp900751795																																	0.0001	0.00024
Enorma timonensis																													0.00018	0.00022
Enterobacter asburiae_B
Enterobacter bugandensis
Enterobacter cancerogenus																																														0.00013
Enterobacter chengduensis															4e-05
Enterobacter cloacae
Enterobacter cloacae_K
Enterobacter cloacae_O																																														0.00115
Enterobacter hormaechei_A
Enterobacter kobei
Enterobacter ludwigii																																														0.00214
Enterobacter mori																																														0.00042
Enterobacter roggenkampii
Enterobacter sichuanensis
Enterobacter_A timonensis
Enterobacter_D kobei_A
Enterocloster aldenensis		3e-05			4e-05	5e-05	0.0002	0.00018		9e-05	0.00299	0.00082	5e-05	9e-05	9e-05	3e-05	0.00027	0.00209	0.00455	0.00209					0.00026	0.00011								2e-05			5e-05	5e-05			5e-05						4e-05
Enterocloster asparagiformis	5e-05	4e-05			8e-05	8e-05	0.00028	0.00015			0.00311	0.0013					0.00019	0.00013																							0.00065	0.00019	9e-05		8e-05		6e-05
Enterocloster bolteae	0.00035	0.00028	5e-05		8e-05	6e-05	0.00149	0.00113	0.00012	0.00073	0.00786	0.00274	0.00023	0.00012	0.00024	0.00011	0.00075	0.00158	0.0054	0.00107			8e-05	0.00015	0.00062	0.00037			7e-05	0.00011	5e-05									0.00013	0.00045	0.00041	0.00015	0.00019	0.0001	0.0001	0.0001	9e-05	8e-05
Enterocloster citroniae	7e-05	9e-05	3e-05	8e-05	0.00014	0.00011	0.00011	7e-05	3e-05	0.00026	0.00086	0.00032					0.00013	8e-05	0.00161	0.00059			5e-05	5e-05	0.00034	0.00012								3e-05			0.00035	0.00021			0.00021	0.00041	0.00014	6e-05	9e-05		6e-05	9e-05
Enterocloster clostridioformis							0.0001	6e-05		2e-05	0.01438	0.00441					4e-05		0.00092	0.00037					0.00012																0.00031	0.0002	9e-05						0.00013
Enterocloster clostridioformis_A											0.00021	6e-05						6e-05	0.00013
Enterocloster lavalensis		3e-05	5e-05	8e-05			5e-05	4e-05	6e-05	5e-05	0.00219	0.00067	6e-05	6e-05	0.00015	7e-05	0.00015	0.00108					7e-05	0.00015	0.00045	0.0002			0.00012	0.00012	0.00012												0.0001		0.00011		0.00021	9e-05	0.00021
Enterocloster sp000155435						0.0001					0.00012								0.0001						0.00018																0.00032	0.00022					8e-05	7e-05
Enterocloster sp000431375	0.0007	0.00111	0.00266	0.00294	0.002	0.00124	0.02332	0.00305	0.00179	0.00077	0.00018	8e-05	0.00259	0.0042	0.00394	0.00428	0.00452	0.00101	5e-05				0.00028	0.00059	0.00423	0.00192	0.00035	0.00022	0.00015	9e-05	0.00014		0.0001	0.0002	7e-05		0.00063	0.00036	0.00382	0.00486	0.00734	0.00495	0.0021	0.00059	0.0002	0.00027	0.00158	0.00207	8e-05
Enterocloster sp001517625					0.00042	0.00024	0.0041	0.00199	4e-05	4e-05	0.06364	0.02722		5e-05	0.0011	0.00099	0.00034	0.00032	0.02271	0.00682					0.00138	0.00054			5e-05		5e-05							9e-05	0.0005	0.00078			0.00079	0.00015
Enterocloster sp005845215											0.00057	0.00011					4e-05	0.0001	7e-05										5e-05		3e-05												0.00023	0.0002					4e-05
Enterocloster sp900538485										4e-05	0.00025	0.00011
Enterocloster sp900540675										2e-05								5e-05						5e-05											6e-05	6e-05
Enterocloster sp900541315	0.00048	0.00066	0.00024	0.00034	0.00197	0.00121	0.00084	0.00011	0.0008	0.00031	5e-05	6e-05	0.00028	0.00024	0.00057	0.00079	0.00053	9e-05	6e-05		8e-05	6e-05	0.00013	0.00027	7e-05		0.00034	0.00019	7e-05		0.00084		0.00017	0.00034			0.00065	0.00025	0.00142	0.00232	0.00017	0.0001	0.00041	0.00034	9e-05	0.00014	0.00064	0.00057	6e-05
Enterocloster sp900543885		5e-05	4e-05	4e-05	0.00012	6e-05	0.0002	5e-05	6e-05	3e-05				7e-05	6e-05	9e-05	5e-05								6e-05						0.0001								0.00011	0.00016	4e-05						6e-05
Enterocloster sp900547035			0.00013	0.00012	8e-05	9e-05		4e-05	3e-05	0.00015	0.00174	0.00333									6e-05	6e-05					0.00028	0.00023	0.0004	0.0003	0.00024		6e-05	0.00014	9e-05	9e-05	4e-05
Enterocloster sp900549235		0.0001			5e-05		0.00026	7e-05		9e-05	0.00069	0.00031	7e-05	4e-05		2e-05	8e-05								4e-05						7e-05						5e-05	8e-05				4e-05		4e-05			6e-05
Enterocloster sp900551225
Enterocloster sp900555045															7e-05	4e-05
Enterocloster sp900555905														4e-05
Enterocloster sp900753815									2e-05
Enterocloster sp900759225											0.00018	8e-05
Enterocloster sp900770345																																						9e-05
Enterococcus faecalis
Enterococcus_A avium
Enterococcus_A devriesei					9e-05	9e-05	6e-05	8e-05	4e-05	5e-05	8e-05	9e-05	6e-05	4e-05	3e-05				0.00015	0.0001							4e-05														0.00014	0.00011					4e-05	5e-05	8e-05
Enterococcus_A gilvus
Enterococcus_A raffinosus
Enterococcus_B durans																																		2e-05
Enterococcus_B faecium																						5e-05			0.00012									0.00031													4e-05		0.00011
Enterococcus_B hirae
Enterococcus_B lactis																2e-05			6e-05						0.00027						0.00011			5e-05															6e-05
Enterococcus_B pernyi																						9e-05
Enterococcus_C dispar
Enterococcus_C massiliensis
Enterococcus_D casseliflavus
Enterococcus_D gallinarum
Enterococcus_D sp002850555
Enterococcus_G italicus
Enteroscipio rubneri
Epilithonimonas bovis
Erysipelatoclostridium ramosum										3e-05									8e-05	5e-05					9e-05		6e-05														9e-05	0.00012	0.00272	0.00452
Erysipelatoclostridium saccharogumia		3e-05								3e-05							3e-05																												0.00011	0.00012
Erysipelatoclostridium sp002160495																			0.00049	0.00037					0.0003	0.00031			6e-05														0.00032	0.00023
Erysipelatoclostridium spiroforme	4e-05	5e-05		4e-05	0.00017	0.00025		3e-05		0.00017		0.00014				4e-05	0.00016	0.00065	0.00035	0.00014					0.00014	6e-05			0.00013	0.00011	0.00011						8e-05	0.00017									0.00057	0.00025
Escherichia albertii															0.00014	3e-05		5e-05				0.00012			0.00018	0.00014								2e-05				0.00035					0.00031	0.00023				0.00056
Escherichia coli_D	0.00012	0.00015							0.00025	0.00052	0.00071	0.00176			0.00622	0.00126	0.0011	0.00125	0.00126	0.00044	0.00087	0.00409	0.0002	0.00046	0.00762	0.0047		0.00047			0.00089		0.00042	0.00107	0.00071	0.00038	0.00065	0.00972		0.0007		9e-05	0.01189	0.01047		0.00082	0.00105	0.01846	0.00116
Escherichia fergusonii										3e-05		9e-05			0.00056	0.0001	7e-05	6e-05	9e-05		0.00011	0.00042			0.00059	0.00036					5e-05			0.0001			0.0001	0.00089					0.00103	0.00094			0.00011	0.00109	7e-05
Escherichia marmotae															0.00013							8e-05			9e-05	8e-05												0.00021					0.00017	0.00013				0.00036
Escherichia sp000208585										3e-05					0.00023	5e-05					5e-05	0.00012			0.0004	0.00025								5e-05	5e-05			0.00032					0.00058	0.00039				0.00073
Eubacterium callanderi							0.0001	0.00014			5e-05	9e-05						5e-05									0.00018	0.0001			5e-05		0.00032	0.00046	5e-05								0.00012	0.0003			5e-05
Eubacterium limosum
Eubacterium maltosivorans
Eubacterium_F sp000433735	0.00058	0.00111															0.00064	0.0012		4e-05																									0.00015	0.00113	0.00089	0.00058
Eubacterium_F sp000434115																																						0.00011									9e-05	0.00013
Eubacterium_F sp003491505	0.00414	0.00362	0.00191	0.00126						3e-05						2e-05	0.00475	0.00085					0.00095	0.00049			0.00052	0.0004			0.00059	0.00421	5e-05	6e-05			0.00298	0.00626			0.00135	0.00154	0.0011	0.00039	0.00134	0.00345	0.00029	0.00011	0.00046
Eubacterium_F sp900539115					8e-05	0.00081							0.00093	0.00057		1e-05	6e-05										0.00017	0.00014					0.00026	0.00014			0.00035	0.00156									0.00204	0.00196
Eubacterium_G sp000432355	0.00014	0.00024			5e-05				5e-05	3e-05			0.00037	0.00022		2e-05	8e-05				7e-05	0.0001					0.00012	0.00015			5e-05			5e-05			0.0001	0.00031					6e-05		0.00012	0.00025	6e-05
Eubacterium_G sp000434315		0.0002					0.00019	0.00017		3e-05					0.00014	0.00028	6e-05	5e-05													0.00014		7e-05	2e-05									0.0009	9e-05			0.00109	0.00055
Eubacterium_G sp000435815															5e-05	0.00012	8e-05										4e-05										8e-05	8e-05			0.00014	7e-05					0.00042	0.0001
Eubacterium_G sp900548465			3e-05	5e-05			5e-05	3e-05	6e-05	0.00013	9e-05	0.00014		0.0001		2e-05	5e-05		0.00014	0.00011	0.00145	0.00222											0.00039	0.00033									0.00016	6e-05			4e-05		0.00057
Eubacterium_G sp900550135	0.00013	0.0001	9e-05	6e-05	0.00015	6e-05	8e-05	0.0001	7e-05	5e-05			9e-05	8e-05	0.00013	0.00013	5e-05	0.00013	0.00047	0.00031				6e-05	4e-05		9e-05	9e-05	0.00036	0.00031	5e-05			2e-05			7e-05	5e-05	0.0002	0.00044	5e-05	6e-05	0.0002	0.00032	0.00022	0.00018	9e-05	0.00015	7e-05
Eubacterium_G ventriosum	0.0005	0.00076	0.00013	0.00018	0.00531	0.00084	0.00035	0.00034	0.00228	0.00092			0.00178	0.0009	0.00028	0.00063	0.00243	0.00159	5e-05		8e-05	7e-05	0.00034	0.00037							0.00064	0.00116					0.00043	0.00093	0.00013	0.00043	0.00018	0.00014	0.00253	0.00079	0.00058	0.00113	0.00082	0.00015
Eubacterium_I ramulus	0.00088	0.00159	0.00087	0.00099	0.00041	0.00047	0.00054	0.00011	0.00033	0.00533	0.00012	0.00018	0.00072	0.00051	0.00102	0.00104	0.00119	0.00018	7e-05				0.00065	0.00112			0.00044	0.00035			0.00128		0.00031	0.00035	0.00053	0.00056	0.00042	0.00057			0.00025	0.00023	0.00099		0.00067	0.00054	0.00048	0.00124
Eubacterium_I ramulus_A		3e-05							2e-05	0.00012			0.00038	0.00027	4e-05	4e-05	9e-05	0.00013											8e-05				0.0001	4e-05			7e-05	7e-05					9e-05		8e-05	0.00011			6e-05
Eubacterium_I sp900066595																																									4e-05
Eubacterium_I sp900546495	6e-05	5e-05	4e-05				8e-05	6e-05	2e-05	4e-05	5e-05	8e-05	0.0001	8e-05	0.00014	0.0002	0.00085	0.00153	0.00016	0.00012			0.00019	9e-05					4e-05				6e-05	6e-05	4e-05		0.00012	0.00013			5e-05						0.00024	0.0003	6e-05
Eubacterium_I sp900557275	5e-05	7e-05	9e-05	8e-05		7e-05	5e-05		3e-05	0.00019			8e-05	8e-05	3e-05	5e-05	0.00019	6e-05									9e-05	0.0001			0.00012			4e-05			0.00012	0.00012			4e-05	9e-05			8e-05	8e-05	0.00015	0.0001	0.00016
Eubacterium_M sp900540015
Eubacterium_R coprostanoligenes																									8e-05
Eubacterium_R sp000431535
Eubacterium_R sp000433975																6e-05
Eubacterium_R sp000434995	0.00729	0.00787																																							0.00561	0.0019
Eubacterium_R sp000436835	0.00015	0.00014											0.00279	0.00135		3e-05	0.00019	0.00019									7e-05	7e-05	8e-05	0.00011	4e-05		0.00086	0.00116			0.00186	0.00145			4e-05	8e-05	6e-05	0.0003					0.00045
Eubacterium_R sp002493325		3e-05	6e-05							3e-05									7e-05	4e-05									4e-05																				7e-05
Eubacterium_R sp003526845	9e-05	9e-05														2e-05																		2e-05							0.0001
Eubacterium_R sp014465955
Eubacterium_R sp900539165																2e-05																			0.00011	0.00011
Eubacterium_R sp900539325
Eubacterium_R sp900539425
Eubacterium_R sp900539775							4e-05	7e-05								4e-05							9e-05	8e-05							0.00126	0.00173											0.00015	5e-05
Eubacterium_R sp900539845
Eubacterium_R sp900540235		3e-05
Eubacterium_R sp900540305
Eubacterium_R sp900542875																4e-05
Eubacterium_R sp900543795
Eubacterium_R sp900544515
Eubacterium_R sp900546785														4e-05																				3e-05
Eubacterium_R sp900547915
Eubacterium_R sp900548085
Eubacterium_R sp900555015
Eubacterium_R sp900761545
Eubacterium_R sp900764665
Eubacterium_R sp900766895
Eubacterium_R sp900767025																																												4e-05
Eubacterium_T sp900766045
Evtepia gabavorous	0.00042	0.0003	0.00049	0.00061	0.00113	0.00023				4e-05	0.00033	0.00044					7e-05			4e-05			0.00164	0.00097					5e-05		0.00037	0.00099			4e-05				0.00013	7e-05	0.00014	0.00011	0.00174	0.00346
Evtepia sp004554585
Evtepia sp004556345							0.00031	0.00031													0.00067	0.00064					0.00041	0.00054					0.0003	0.00066	0.00028	0.00038	0.00043	0.00078						4e-05	0.00073	0.00062	0.00054	0.00031
Evtepia sp900546255									0.00014	0.00215					0.00013	0.00057	0.00162	0.00135	0.00025	0.00024					0.00019	0.00016			0.00069	0.00102																			0.0007
Evtepia sp900758955
Extibacter hylemonae
Extibacter muris
Extibacter sp001185345																																			0.00019	0.00018								5e-05
Ezakiella coagulans
Ezakiella massiliensis
Ezakiella sp900540185																	0.00014
F0040 sp000318095
F0040 sp900095835
F0422 sp001553345
F0422 sp003999875																						5e-05																0.00013					8e-05	7e-05				9e-05
F0422 sp900544365
F082 sp002633315							4e-05																				5e-05	5e-05	0.00011	0.00018				2e-05														4e-05
F082 sp900542475
F082 sp900769945
F082 sp900771045
F23-B02 sp000431075																																					0.00251	0.00414
F23-B02 sp001916715	4e-05																						6e-05	7e-05			0.00041	0.00028			7e-05				0.00012												0.00256	0.00285
F23-B02 sp002472405																								9e-05			0.00123	0.00071							0.00022	0.00026											0.00072	0.00066
F23-B02 sp003533405						6e-05											9e-05	0.00015									6e-05								0.00021	0.00016	0.00029	0.00047						6e-05				7e-05
F23-B02 sp004553495
F23-B02 sp004556755																																			4e-05	5e-05
F23-B02 sp004557075	0.00051	0.00033	0.00024	0.0003	0.0001	0.0001		4e-05	4e-05	9e-05	0.00111	0.00095	0.00055	0.00027		2e-05	0.00036	0.00038					9e-05	0.0001			9e-05	7e-05			0.00018		5e-05	6e-05	0.00011	8e-05	8e-05	0.00011			0.00012	0.00019	0.00048	0.00052	0.00014		0.00062	0.00038	0.00015
F23-B02 sp004558025					5e-05	6e-05		7e-05	2e-05	6e-05			0.0001	4e-05							6e-05		9e-05	7e-05			5e-05	6e-05	0.00013	0.00013				2e-05	0.0001	0.0001	0.00016	0.00019									8e-05	0.00011
F23-B02 sp900545805							4e-05										0.0002	0.00023																	0.00015	0.00013											7e-05
F23-B02 sp900556535																																			8e-05	9e-05											8e-05	8e-05	7e-05
F23-B02 sp900760205
F23-B02 sp900772725																					6e-05	6e-05													0.00017	0.0001
Faecalibacillus faecis	8e-05	0.00015	7e-05	8e-05	8e-05		0.00094	0.00038	4e-05	0.00041	0.00012	0.00026	0.0001		0.00022	4e-05	0.00024	0.00011	0.00178	0.00029			0.00016	0.00013			0.00012	6e-05			0.00019														0.00018	0.00043	0.00023	7e-05
Faecalibacillus intestinalis	0.00096	0.00148	0.00203	0.00208	0.00122	0.00085			0.0011	0.00801	0.00139	0.00252	0.00158	0.00054	0.00399	0.00104	0.00333	0.00178	0.00017		0.00034	0.00018	0.00289	0.00264			0.0008	0.00071					0.00083	0.00058			0.00056	0.00059	0.00018	0.00022	0.00079	0.00061	0.00078				0.00127	0.00062
Faecalibacillus sp003480255
Faecalibacillus sp900544435	7e-05	8e-05	5e-05	7e-05					5e-05	0.00034		0.0001	6e-05		0.00014	4e-05	0.00012	6e-05	9e-05				0.00017	0.00012							6e-05										5e-05						6e-05		0.00046
Faecalibacterium prausnitzii	0.00737	0.009	0.00056	0.00061	0.01303	0.00358	0.00026		0.00756	0.00464			0.00033	0.00086	0.00994	0.04287	0.00016				0.00111	0.00181	0.00226	0.006	0.00027	0.00021	0.00303	0.00179	0.00163	0.00107	0.00166		0.01124	0.01558	0.0004	0.00033	0.01209	0.00508	8e-05	0.00024	0.00101	0.00068	0.00012	0.00013	0.00434	0.00298	0.00053	0.00052	0.00493
Faecalibacterium prausnitzii_C	0.00293	0.00384	0.01504	0.0179	0.01952	0.00897	0.02176	0.00563	0.004	0.00085		0.0001	0.00547	0.01351	0.00943	0.01493	0.00031	0.00023			0.00138	0.00187	0.00315	0.00908	0.00743	0.00882	0.00722	0.00303	0.00699	0.01472	0.01243	0.00916	0.00467	0.00881	0.00283	0.00215	0.00427	0.00258	0.00449	0.01238	0.01217	0.00492	0.00625	0.00127	0.00266	0.00316	0.0083	0.02092	0.00972
Faecalibacterium prausnitzii_D	0.00606	0.0071	0.00526	0.00473	0.00441	0.00138	0.00071	0.0002	0.01358	0.00387			0.00019	0.00054	0.00152	0.00309	0.00309				0.00342	0.00759	0.00219	0.00243	0.00526	0.00583	0.00093	0.00072	0.00088	0.00018	0.01294	0.00883	0.0009	0.00099	0.00021	0.00031	0.00264	0.00205	8e-05	0.0003	0.00251	0.0015	0.00095	0.0004	0.00352	0.00282	0.00234	0.00136	0.01379
Faecalibacterium prausnitzii_E	0.0033	0.00334	0.00052	0.00041	0.0005	0.00013	0.00018	5e-05	0.00054	0.00029			0.00018	0.00019	0.00024	0.00057	8e-05	8e-05			7e-05	0.00011	0.00019	0.00046	0.00011	0.0001	0.00034	0.0003	0.00016	0.00021	0.00047		0.0002	0.00025			0.00053	0.00026			0.00015	9e-05	9e-05		0.0005	0.00025	0.00021	0.00057	0.00033
Faecalibacterium prausnitzii_F	0.00018	0.00024	0.00013	7e-05	0.00014	7e-05	8e-05		0.00023	8e-05				8e-05		9e-05	6e-05				5e-05	0.0001	0.00091	0.00171			6e-05		6e-05	5e-05	0.00051			4e-05			0.00018	5e-05	5e-05	0.00015	0.00012	0.0001			0.00021	0.00016	8e-05	0.00015	0.00017
Faecalibacterium prausnitzii_G	0.00587	0.00822	0.00724	0.00819	0.00312	0.00073	0.00046	0.00015	0.01544	0.00168		0.00077	0.00179	0.00068	0.0006	0.00249	0.0007		9e-05		0.00025	0.00038	0.00035	0.00078	0.00034	0.00061	0.00965	0.00318	0.0002	0.00018	0.00213		0.00261	0.00453	0.00015		0.00934	0.00409	0.0006	0.00124	0.03067	0.01662	0.0002		0.0102	0.00922	0.00081	0.00152	0.00871
Faecalibacterium prausnitzii_H	0.00058	0.00066	0.00051	0.00066	0.00107	0.00041	0.00061	0.00027	0.00088	0.00028	8e-05		0.00021	0.0004	0.0002	0.00062	0.0002				0.00017	0.00025	0.00864	0.026	0.00022	0.00025	0.00073	0.00033	0.00047	0.00069	0.00087		0.00026	0.00034	0.0002	0.0002	0.00962	0.00583	7e-05	0.00017	0.00038	0.00016	0.00015	6e-05	0.00063	0.00051	0.00037	0.00051	0.00074
Faecalibacterium prausnitzii_I	0.00028	0.00026	0.00092	0.00108	0.00121	0.00035	0.00013		0.001	0.00039			0.00066	0.00163	0.00033	0.00103	8e-05				0.00025	0.00056	0.00011	0.00028	0.0001	0.0001	0.00121	0.00044	0.00035	0.00016	0.00032		0.00112	0.00135	7e-05	0.0001	0.00214	0.00109		7e-05	0.00144	0.00066			0.0011	0.00101	0.00132	0.0023	0.00023
Faecalibacterium prausnitzii_J	0.00084	0.00103	0.0003	0.00025	0.00114	0.00027	0.00019	4e-05	0.00102	0.00046			0.00142	0.00379	0.00033	0.00109					9e-05	0.00026	0.00025	0.00042			0.00074	0.00048	0.00019	0.00017	0.00699	0.00413	0.00045	0.00057			0.00127	0.00065	9e-05	0.00029	0.00039	0.00026			0.00033	0.00031	0.0009	0.00144	0.00037
Faecalibacterium prausnitzii_M	8e-05	0.00012	0.00011	0.00017	9e-05				0.0001	4e-05				5e-05	7e-05	0.00016	4e-05					3e-05	5e-05	0.00015			5e-05	6e-05	5e-05		0.00011			3e-05			8e-05	0.0001			6e-05	4e-05			0.00012	8e-05	4e-05	7e-05	0.00011
Faecalibacterium sp003449675	0.00053	0.00068	0.00019	0.0001	0.00071	0.00019			0.00104	0.00046			0.0002	0.00033	0.0002	0.00055					0.0002	0.00034	0.00023	0.00055			0.00069	0.00037	0.00018	0.00015	0.00075		0.00059	0.00067			0.00089	0.00033			0.00016	6e-05			0.00039	0.00026		0.00016	0.00048
Faecalibacterium sp900539885	0.00053	0.00067	0.00034	0.00025	0.00047	0.00018	0.00012	4e-05	0.00138	0.00044			0.00273	0.0065	0.00019	0.00042	0.00031				0.00027	0.00065	0.00119	0.00102	0.00042	0.00032	0.0003	0.00024	0.00012	0.00014	0.00573	0.00281	0.00046	0.00061	7e-05	0.0001	0.00474	0.00468			0.00031	0.00015			0.00157	0.00132	0.00056	0.0006	0.00137
Faecalibacterium sp900539945	0.00015	0.00025	0.00285	0.00399	0.0026	0.00083			0.00025	9e-05				0.00017	0.00224	0.00571	0.00014					0.00011	0.00152	0.00187	9e-05		0.00178	0.00218	0.00021	0.0001	0.00184	0.00157	0.00056	0.0007	0.00018	0.00023	0.00294	0.00191			0.0003	0.00015	0.00057	0.00027	0.00719	0.00349	0.00346	0.0051	0.00023
Faecalibacterium sp900540455	5e-05	8e-05	7e-05	0.00012	8e-05		0.00034	7e-05	3e-05					6e-05	4e-05	0.00011									0.0012	0.00012		6e-05			8e-05		6e-05	7e-05			6e-05	4e-05		0.00013					5e-05			5e-05	5e-05
Faecalibacterium sp900551435	5e-05	7e-05	0.00011	0.0001	0.00012	9e-05	7e-05		0.00013	3e-05			6e-05	0.0001	4e-05	5e-05	7e-05					5e-05		0.0001	8e-05	9e-05	4e-05	6e-05			8e-05		0.00011	0.00015	0.00012	0.00013	8e-05	4e-05	0.00012	0.00014	9e-05	4e-05			0.00026	0.0003	5e-05	0.0001	7e-05
Faecalibacterium sp900758465	0.00035	0.00048	0.00139	0.00123	0.00035	7e-05	0.0052	0.00064	0.00026	5e-05			0.00083	0.00285	5e-05	0.00014	0.00045	0.00013					9e-05	0.00012			0.00022	0.00012		4e-05	0.00756	0.00569	9e-05	0.00017			0.00059	0.00024		7e-05	0.00025	0.00016			0.00032	0.00046	0.00076	0.0009	0.00025
Faecalibacterium sp900765105	0.00035	0.00035	0.00016	0.00014	0.0001		4e-05		0.00022	5e-05				7e-05	4e-05	0.00012	6e-05					8e-05		8e-05	5e-05		0.00016	8e-05			0.00023		9e-05	0.00011			0.00031	0.00019	5e-05		0.00038	0.00025			0.00043	0.00037	0.00011	0.00016	0.00043
Faecalibacterium sp900772565	0.00029	0.00033	7e-05		0.00028	9e-05			0.00045	0.0001				0.00019	8e-05	0.00029						7e-05	0.00012	0.0002			0.00024				0.00039		0.00015	0.00021			0.00034	0.00014			5e-05				9e-05		9e-05	0.00017	0.00023
Faecalicoccus pleomorphus	0.00012	0.0001
Faecalicoccus sp900546545									3e-05	7e-05																				4e-05					4e-05		0.00021	0.00018
[truncated: 2,810 more rows]
[truncated: 507 more columns]
